# Supplementary material for: Comparative Transcriptional Analysis Reveals Differential Gene Expression between Asymmetric and Symmetric Zygotic Divisions in Tobacco
Source: PLoS One. 2011 Nov 1;6(11):e27120. doi: 10.1371/journal.pone.0027120 (PMC3206072; doi:10.1371/journal.pone.0027120)
Supplement: Table S1 — Comparison of library transcripts with previous tobacco EST Clusters. (XLS) [file pone.0027120.s004.xls]

## Sheet: Sheet1
	Egg cell[40]	Zygote[40]	Two-celled proembryo[40]	Apical cell[39]	Basal cell[39]	Apical cell[38]	Basal cell[38]	ZyA	ATCE	ZyS	STCE
ZyA	52	50	51	54	51	17	10	×	9	19	8
ATCE	35	41	50	63	53	22	25	9	×	14	5
ZyS	32	42	46	48	50	20	12	19	14	×	4
STCE	26	45	35	45	45	13	12	8	5	4	×
