# Supplementary material for: Comparative Transcriptional Analysis Reveals Differential Gene Expression between Asymmetric and Symmetric Zygotic Divisions in Tobacco
Source: PLoS One. 2011 Nov 1;6(11):e27120. doi: 10.1371/journal.pone.0027120 (PMC3206072; doi:10.1371/journal.pone.0027120)
Supplement: Table S2 — Functional annotation of the differentially expressed contigs with two or more ESTs in the zygotes, asymmetric and symmetric two-celled proembryos. (XLS) [file pone.0027120.s005.xls]

## Sheet: Sheet1
ID	EST Number	BLASTX sequence similarity (aBlastN)	Organism	Accession	E-Value
(a)
ZyA001	76	protein tar1 ame	S.cerevisiae	NP_690845	4.24043e-07
ZyA002	16	nonspecific lipid-transfer protein 4	C.annuum	ACB05668	1.43513e-18
ZyA003	11	cytochrome b5	G.max	ACU13851	9.47856e-56
ZyA004	7	eca1 protein	V.vinifera	XP_002275198	1.16615e-27
ZyA005	6	early fruit development cDNAa	P.hybrida	CV299544	2.03293e-56
ZyA006	6	gast1 protein	S.tuberosum	ACI23371	1.84074e-33
ZyA007	5	60s ribosomal protein L21	S.tuberosum	ABA40469	4.57958e-33
ZyA008	5	unknown protein	N.vectensis	XP_001623622	1.12531e-16
ZyA009	5	40s ribosomal protein S14	S.tuberosum	ABB87124	2.8652e-62
ZyA010	4	---NA---
ZyA011	4	tabacum cDNA clone mRNAa	N.tabacum	EB679149	1.19444e-85
ZyA012	4	histone deacetylase like protein	S.tuberosum	ABB55378	4.64237e-43
ZyA013	4	histone H2a	N.tabacum	BAC53941	7.59117e-38
ZyA014	4	elongation factor 1-alpha	N.paniculata	BAA34348	9.54322e-84
ZyA015	3	unknown protein	V.vinifera	XP_002283640	1.33221e-36
ZyA016	3	---NA---
ZyA017	3	elongation factor 1-alpha	A.thaliana	AAF79822	2.03676e-24
ZyA018	3	60s ribosomal protein L10	S.tuberosum	ABB17003	1.13752e-53
ZyA019	3	early fruit development cDNAa	P.hybrida	CV299544	2.69464e-86
ZyA020	3	40s ribosomal protein	S.tuberosum	ABB87117	1.56418e-61
ZyA021	3	60s acidic ribosomal protein	G.max	ACU20858	1.42927e-124
ZyA022	3	heat shock protein 90	N.benthamiana	ACX31585	5.96937e-16
ZyA023	3	triosephosphate isomerase	S.oleracea	P48496	6.61762e-36
ZyA024	3	---NA---
ZyA025	2	heat shock protein	S.bicolor	XP_002441219	3.90003e-72
ZyA026	2	ribosomal protein S13	G.max	ACU18555	3.24709e-22
ZyA027	2	60s ribosomal protein L23	T.aestivum	AAP80667	1.20596e-40
ZyA028	2	40s ribosomal protein S23	P.sitchensis	ABR16208	8.69212e-44
ZyA029	2	tabacum cDNA clone mRNAa	N.tabacum	EB449760	2.61938e-148
ZyA030	2	40s ribosomal protein S7	S.tuberosum	ABA40437	2.35801e-41
ZyA031	2	tabacum cDNA clone mRNAa	N.tabacum	EB677477	5.14929e-164
ZyA032	2	tabacum cDNA clone mRNAa	N.tabacum	FS410843	0
ZyA033	2	proteoglycan 4	V.vinifera	XP_002282805	1.54901e-26
ZyA034	2	40s ribosomal protein S7	S.tuberosum	ABA40437	2.1051e-34
ZyA035	2	tabacum cDNA clone mRNAa	N.tabacum	BP530268	0
ZyA036	2	tabacum cDNA clone mRNAa	N.tabacum	FG158570	1.78671e-144
ZyA037	2	40s ribosomal protein S15	S.tuberosum	ABB86257	1.4658e-09
ZyA038	2	c2 domain-containing protein	V.vinifera	XP_002283485	8.54122e-48
ZyA039	2	transposon protein	O.sativa	EAZ23302	2.01933e-27
ZyA040	2	omega-3 fatty acid desaturase	S.lycopersicum	ABX24525	3.10448e-17
ZyA041	2	polyubiquitin	S.bicolor	XP_002452705	4.95702e-67
ZyA042	2	gast1 protein	S.tuberosum	ACI23371	2.86465e-34
ZyA043	2	tabacum cDNA clone mRNAa	N.tabacum	GO344208	1.12286e-56
ZyA044	2	60s ribosomal protein	S.tuberosum	ABA46764	6.76376e-89
ZyA045	2	conserved hypothetical protein	R.communis	XP_002525168	1.02258e-33
ZyA046	2	tabacum cDNA clone mRNAa	N.tabacum	FG625147	1.39132e-115
ZyA047	2	ML domain protein	N.glauca	CAH69231	5.02959e-57
ZyA048	2	histone H3	Z.mays	ACG48841	4.73333e-35
ZyA049	2	40s ribosomal protein S25	S.lycopersicum	P46301	9.28907e-32
ZyA050	2	G protein beta subunit like protein	N.tabacum	P49026	2.41323e-17
ZyA051	2	ketol-acid reductoisomerase	C.annuum	ACF17638	8.05978e-64
ZyA052	2	40s ribosomal protein S23	S.tuberosum	ABB16993	5.79799e-76
ZyA053	2	AAA-type ATPase	V.vinifera	XP_002283273	2.24111e-44
ZyA054	2	cytosolic class i small HSP1a	N.tabacum	CAA50022	9.08216e-65
ZyA055	2	60s ribosomal protein L15	P.trichocarpa	XP_002301250	8.59181e-31
ZyA056	2	small nuclear ribonucleoprotein d2	P.trichocarpa	XP_002302713	1.42182e-54
(b)
ATCE001	99	60s ribosomal protein L25	N.tabacum	Q07761	7.00656e-37
ATCE002	50	hypothetical protein	V.vinifera	CAN70790	1.91481e-25
ATCE003	18	heat shock protein 90	N.tabacum	YP_173374	1.57762e-34
ATCE004	14	40s ribosomal protein	N.tabacum	BAA10929	2.84776e-64
ATCE005	7	histone H3	C.sinensis	AAV65112	2.18766e-26
ATCE006	6	---NA---
ATCE007	5	cyclophilin	C.annuum	ACB05668	7.68882e-48
ATCE008	5	tabacum cDNA clone mRNAa	N.tabacum	FG192987	6.73424e-118
ATCE009	5	unknown protein	G.max	ACU14517	1.8208e-26
ATCE010	4	---NA---
ATCE011	4	histone H3	R.norvegicus	XP_001072050	7.56001e-59
ATCE012	4	ac1147-like protein	A.clavatus	XP_001269594	5.23345e-15
ATCE013	4	senescence-associated protein	L.longiflorum	ABO20851	9.13063e-09
ATCE014	4	conserved protein	Escherichia	ZP_04532941	3.68151e-10
ATCE015	3	histone H3	P.infestans	EEY66013	1.03417e-20
ATCE016	3	40s ribosomal protein S16	P.sitchensis	ABK20993	7.58782e-48
ATCE017	2	---NA---
ATCE018	2	hypothetical protein	V.vinifera	CAN71464	4.05965e-09
ATCE019	2	ferredoxin-domain protein	G.max	ACU24637	9.71892e-19
ATCE020	2	nucleoside diphosphate kinase I	N.tabacum	Q56E62	1.11199e-14
ATCE021	2	mitochondrial genome DNAa	N.tabacum	BA000042	2.71977e-47
ATCE022	2	60s ribosomal protein L37	A.thaliana	NP_566535	7.78025e-40
ATCE023	2	unknown protein	P.trichocarpa	XP_002306748	6.19176e-16
ATCE024	2	epoxide hydrolase	N.benthamiana	ACE82565	1.0663e-20
ATCE025	2	histone H3	P.infestans	EEY66013	1.02997e-20
ATCE026	2	histone H4	O.sativa	BAH93340	3.27653e-14
ATCE027	2	histone H3	N.vectensis	XP_001632617	4.73352e-27
ATCE028	2	fk506-binding protein	V.vinifera	XP_002271056	4.48607e-42
ATCE029	2	ring-box protein	G.max	ACU15939	1.97273e-19
ATCE030	2	tabacum cDNA clone mRNAa	N.tabacum	AM809495	3.44835e-180
ATCE031	2	tabacum cDNA clone mRNAa	N.tabacum	FG621475	2.12152e-62
ATCE032	2	tabacum cDNA clone mRNAa	N.tabacum	FG196617	9.23937e-128
ATCE033	2	10 kda secreted protein	S.bicolor	XP_002488951	2.62212e-16
(c)
ZyS001	63	acyl-COA binding protein	A.thaliana	AAD03482	1.52516e-46
ZyS002	49	histone H4	E.japonica	ACX50406	1.67187e-38
ZyS003	13	nonspecific lipid-transfer protein 2	P.sitchensis	ABK25525	1.1238e-17
ZyS004	10	eca1 protein	V.vinifera	XP_002275198	1.79832e-27
ZyS005	10	60s ribosomal protein L6	N.tabacum	YP_173374	4.87918e-25
ZyS006	9	40s ribosomal protein S9	N.tabacum	YP_173374	5.25563e-25
ZyS007	8	unknown protein	V.vinifera	XP_002277072	7.97989e-50
ZyS008	8	histone H2a	N.tabacum	BAC53941	2.35979e-39
ZyS009	5	histone H2a	N.tabacum	BAC53941	7.80204e-38
ZyS010	5	uncharacterized mitochondrial protein	N.tabacum	YP_173374	1.17429e-24
ZyS011	5	histone H3	C.sinensis	AAV65112	5.80439e-27
ZyS012	3	SAD1 protein	Z.mays	ACG47057	4.35914e-11
ZyS013	3	60s ribosomal protein L10a	A.thaliana	NP_563813	4.12748e-49
ZyS014	3	unknown protein	V.vinifera	XP_002266233	2.31772e-60
ZyS015	3	RRM/RNP domain protein	R.communis	XP_002524655	3.53981e-08
ZyS016	3	gast1 protein	V.vinifera	XP_002285141	1.54632e-33
ZyS017	3	tabacum cDNA clone mRNAa	N.tabacum	FG152297	2.1644e-96
ZyS018	3	60s ribosomal protein	S.tuberosum	ABA46764	1.55395e-89
ZyS019	3	---NA---
ZyS020	2	gast1 protein	S.tuberosum	ACI23371	9.52632e-16
ZyS021	2	ribosomal protein S6	P.trichocarpa	XP_002306568	5.68654e-27
ZyS022	2	plastid protein	G.max	ACU14046	1.53378e-36
ZyS023	2	unknown protein	G.max	ACU14423	1.13356e-06
ZyS024	2	60s ribosomal protein L7a	S.tuberosum	ABB87129	2.08315e-29
ZyS025	2	nucleoside diphosphate kinase I	N.tabacum	Q56E62	7.64524e-11
ZyS026	2	ubiquitin extension protein	C.annuum	ABK42077	5.05969e-52
ZyS027	2	---NA---
ZyS028	2	40s ribosomal protein S23	S.tuberosum	ABB16993	1.0646e-75
ZyS029	2	40s ribosomal protein	N.tabacum	ABA41527	2.78001e-65
ZyS030	2	60s ribosomal protein L44	C.maltosa	AAA34366	2.68705e-46
ZyS031	2	gaga-binding transcriptional activator	V.vinifera	XP_002285185	7.40546e-76
ZyS032	2	40s ribosomal protein S2	R.communis	XP_002513493	4.43844e-19
ZyS033	2	tabacum cDNA clone mRNAa	N.tabacum	BP526356	1.25458e-59
ZyS034	2	tabacum cDNA clone mRNAa	N.tabacum	BP531130	4.58973e-70
ZyS035	2	---NA---
ZyS036	2	histone H4	Z.mays	ACG30677	4.24881e-39
(d)
STCE001	60	glutathione s-transferase	N.tabacum	P30109	6.34704e-119
STCE002	35	auxin-regulated protein parA	N.tabacum	P25317	1.57498e-126
STCE003	23	auxin-induced protein	L.esculentum	AAG16757	8.46573e-96
STCE004	17	tabacum cDNA clone mRNAa	N.tabacum	EH618657	6.68583e-129
STCE005	11	non-symbiotic hemoglobin class 1	S.tuberosum	AAN85431	8.00336e-71
STCE006	10	unknown protein	N.tabacum	CAB16317	7.74115e-89
STCE007	6	histone H4	E.japonica	ACX50406	4.94888e-31
STCE008	6	tabacum cDNA clone mRNAa	N.tabacum	FG629025	0
STCE009	4	tabacum cDNA clone mRNAa	N.tabacum	FG171409	0
STCE010	3	fructose-β-bisphosphatase	G.max	ACU23968	6.67428e-23
STCE011	3	cellulose synthase-like protein	P.trichocarpa	XP_002328950	3.09492e-66
STCE012	3	predicted protein	P.trichocarpa	XP_002330403	2.55714e-09
STCE013	3	cysteine protease precursor	N.tabacum	CAB16317	4.48155e-44
STCE014	3	tabacum cDNA clone mRNAa	N.tabacum	FS424052	0
STCE015	2	sorbitol dehydrogenase-like protein	S.lycopersicum	BAE47038	3.13774e-64
STCE016	2	tabacum cDNA clone mRNAa	N.tabacum	BP530468	1.19329e-54
STCE017	2	ubiquitin	M.truncatula	ABN05900	3.57084e-09
STCE018	2	tabacum cDNA clone mRNAa	N.tabacum	FS383146	2.46448e-123
STCE019	2	unknown protein	P.trichocarpa	ABK95443	1.32136e-15
STCE020	2	tabacum cDNA clone mRNAa	N.tabacum	FG638473	0
STCE021	2	60s ribosomal protein L10	S.melongena	P93847	1.10059e-38
STCE022	2	germin-like protein	N.attenuata	AAR97545	2.11198e-38
STCE023	2	leucine aminopeptidase preprotein	L.esculentum	AAO15916	1.47019e-40
STCE024	2	tubulin alpha	N.tabacum	CAD13178	5.14596e-160
STCE025	2	Putative vicilin	S.demissum	AAT40548	4.97082e-78
STCE026	2	tabacum cDNA clone mRNAa	N.tabacum	FG645067	4.03839e-75
STCE027	2	b-type cyclin	N.tabacum	BAA20425	5.42835e-41
STCE028	2	---NA---
STCE029	2	actin depolymerizing factor 3	G.hirsutum	ABD66508	6.64166e-15
STCE030	2	diphosphonucleoside phosphohydrolase	R.communis	XP_002524696	7.53794e-34
STCE031	2	40s ribosomal protein S23	S.tuberosum	ABB16993	2.09493e-76
STCE032	2	unknown protein	G.max	ACU14178	8.72194e-28
STCE033	2	luminal binding protein	N.tabacum	Q03685	3.27308e-134
STCE034	2	wrky transcription	C.annuum	AAO86686	2.85558e-36
STCE035	2	2-methyl-6-GGBQ methyltranferase	H.brasiliensis	BAH10643	2.39987e-78
STCE036	2	40s ribosomal protein S20	G.max	ACU20548	3.79711e-30
STCE037	2	malate dehydrogenase	N.tabacum	CAC12826	4.59122e-40
STCE038	2	carbohydrate binding protein	V.vinifera	XP_002280264	1.19019e-55
STCE039	2	hypothetical protein	V.vinifera	XP_002263265	9.97611e-16
STCE040	2	mitochondrial genome DNAa	N.tabacum	BA000042	5.52092e-63
The contigs are sorted according to the number of tobacco ESTs.
aThe results of BLASTN search.
