# Supplementary material for: Comparative Transcriptional Analysis Reveals Differential Gene Expression between Asymmetric and Symmetric Zygotic Divisions in Tobacco
Source: PLoS One. 2011 Nov 1;6(11):e27120. doi: 10.1371/journal.pone.0027120 (PMC3206072; doi:10.1371/journal.pone.0027120)
Supplement: Table S3 — List of library transcripts information according to blast annotation results. (XLS) [file pone.0027120.s006.xls]

## Sheet: ZyA
Seq ID	EST Number	Sequence desc.	Sequence length	Hit desc.	Hit ACC	E-Value	Similarity	Score	Alignment length	Positives
ZyAC01	76	tar1_yeast ame: full=protein tar1 ame: full=transcript antisense to ribosomal rna protein 1	557	gi|23270399|ref|NP_690845.1|Mitochondrial protein of unknown function, overexpression suppresses an rpo41 mutation affecting mitochondrial RNA polymerase; encoded within the 25S rRNA gene on the opposite strand; Tar1p [Saccharomyces cerevisiae] >gi|74644329|sp|Q8TGM6.1|TAR1_YEAST RecName: Full=Protein TAR1; AltName: Full=Transcript antisense to ribosomal RNA protein 1 >gi|18767124|gb|AAL79277.1| …	NP_690845	4.24043e-07	58	58.151	73	43
ZyAC02	16	nonspecific lipid-transfer protein 4 expressed	938	gi|169930141|gb|ACB05668.1|cyclophilin [Capsicum annuum]	ACB05668	1.43513e-18	97	97.8265	48	47
ZyAC03	11	cytochrome b5	736	gi|255627013|gb|ACU13851.1|unknown [Glycine max]	ACU13851	9.47856e-56	94	220.705	116	110
ZyAC04	7	eca1 protein	462	gi|225438462|ref|XP_002275198.1|PREDICTED: hypothetical protein [Vitis vinifera] >gi|157344987|emb|CAO71715.1| unnamed protein product [Vitis vinifera]	XP_002275198	1.16615e-27	71	125.946	108	77
ZyAC05	6	est888791 petunia early fruit development cdna library petunia x hybrida cdna clone petunia-yf-2-g11 5 mrna	415	gi|52593954|gb|CV299544.1|EST888791 petunia early fruit development cDNA library Petunia x hybrida cDNA clone Petunia-YF-2-G11 5' end, mRNA sequence.	CV299544	2.03293e-56	60	228.511	275	167
ZyAC06	6	gast1 protein	448	gi|207091401|gb|ACI23371.1|snakin-1 [Solanum tuberosum] >gi|207091403|gb|ACI23372.1| snakin-1 [Solanum tuberosum] >gi|207091405|gb|ACI23373.1| snakin-1 [Solanum tuberosum] >gi|207091407|gb|ACI23374.1| snakin-1 [Solanum tuberosum] >gi|220067265|gb|ACL79835.1| Snakin-1 [Solanum tuberosum]	ACI23371	1.84074e-33	91	145.206	71	65
ZyAC07	5	60s ribosomal protein l21	803	gi|76161012|gb|ABA40469.1|60S ribosomal protein L21-like protein [Solanum tuberosum]	ABA40469	4.57958e-33	97	145.591	105	102
ZyAC08	5	protein	580	gi|156355330|ref|XP_001623622.1|predicted protein [Nematostella vectensis] >gi|156210341|gb|EDO31522.1| predicted protein [Nematostella vectensis]	XP_001623622	1.12531e-16	46	90.1225	90	42
ZyAC09	5	40s ribosomal protein s14	634	gi|82623419|gb|ABB87124.1|hypothetical protein [Solanum tuberosum] >gi|83284009|gb|ABC01912.1| ribosomal protein S14-like protein [Solanum tuberosum]	ABB87124	2.8652e-62	100	241.891	139	139
ZyAC10	4	---NA---	146	0			0
ZyAC11	4	tl13 nicotiana tabacum cdna clone mrna	496	gi|94325547|gb|EB679149.1|KG9B.106H10F.051129T7 KG9B Nicotiana tabacum cDNA clone KG9B.106H10, mRNA sequence.	EB679149	1.19444e-85	100	325.893	180	180
ZyAC12	4	histone deacetylase	1075	gi|81074911|gb|ABB55378.1|histone deacetylase-like protein-like [Solanum tuberosum]	ABB55378	4.64237e-43	90	179.489	124	112
ZyAC13	4	histone h2a	607	gi|27529852|dbj|BAC53941.1|H2A histone [Nicotiana tabacum]	BAC53941	7.59117e-38	100	160.614	103	103
ZyAC14	4	elongation factor 1-alpha	695	gi|3869088|dbj|BAA34348.1|elongation factor-1 alpha [Nicotiana paniculata]	BAA34348	9.54322e-84	98	313.538	161	158
ZyAC15	3	protein	591	gi|225461788|ref|XP_002283640.1|PREDICTED: hypothetical protein [Vitis vinifera] >gi|157338430|emb|CAO39474.1| unnamed protein product [Vitis vinifera]	XP_002283640	1.33221e-36	71	156.377	190	136
ZyAC16	3	---NA---	479	0			0
ZyAC17	3	elongation factor 1-alpha	427	gi|8778823|gb|AAF79822.1|AC026875_2T6D22.2 [Arabidopsis thaliana]	AAF79822	2.03676e-24	73	115.161	107	79
ZyAC18	3	protein	842	gi|77999313|gb|ABB17003.1|60S ribosomal protein L10-like protein [Solanum tuberosum]	ABB17003	1.13752e-53	98	214.157	107	105
ZyAC19	3	est888791 petunia early fruit development cdna library petunia x hybrida cdna clone petunia-yf-2-g11 5 mrna	398	gi|52593954|gb|CV299544.1|EST888791 petunia early fruit development cDNA library Petunia x hybrida cDNA clone Petunia-YF-2-G11 5' end, mRNA sequence.	CV299544	2.69464e-86	82	327.696	321	265
ZyAC20	3	40s ribosomal protein	659	gi|82623405|gb|ABB87117.1|unknown [Solanum tuberosum]	ABB87117	1.56418e-61	98	239.58	168	165
ZyAC21	3	60s acidic ribosomal protein p0	1085	gi|255641162|gb|ACU20858.1|unknown [Glycine max]	ACU20858	1.42927e-124	95	450.284	256	245
ZyAC22	3	heat shock protein 90	488	gi|260100692|gb|ACX31585.1|molecular chaperone Hsp90-3 [Nicotiana benthamiana]	ACX31585	5.96937e-16	92	87.0409	84	78
ZyAC23	3	triosephosphate isomerase	657	gi|1351271|sp|P48496.1|TPIC_SPIOLRecName: Full=Triosephosphate isomerase, chloroplastic; Short=TIM; Short=Triose-phosphate isomerase; Flags: Precursor >gi|806312|gb|AAA66289.1| triosephosphate isomerase, chloroplast isozyme	P48496	6.61762e-36	81	154.451	116	94
ZyAC24	3	---NA---	435	0			0
ZyAC25	2	heat shock	537	gi|242090773|ref|XP_002441219.1|hypothetical protein SORBIDRAFT_09g022580 [Sorghum bicolor] >gi|241946504|gb|EES19649.1| hypothetical protein SORBIDRAFT_09g022580 [Sorghum bicolor]	XP_002441219	3.90003e-72	55	254.218	145	81
ZyAC26	2	ribosomal protein s13	329	gi|255636433|gb|ACU18555.1|unknown [Glycine max]	ACU18555	3.24709e-22	100	107.842	52	52
ZyAC27	2	60s ribosomal protein l23	438	gi|32400871|gb|AAP80667.1|AF479048_1ribosomal Pr 117 [Triticum aestivum]	AAP80667	1.20596e-40	100	169.088	99	99
ZyAC28	2	40s ribosomal protein s23	458	gi|148906098|gb|ABR16208.1|unknown [Picea sitchensis] >gi|148906586|gb|ABR16445.1| unknown [Picea sitchensis] >gi|148908713|gb|ABR17464.1| unknown [Picea sitchensis] >gi|224284812|gb|ACN40136.1| unknown [Picea sitchensis]	ABR16208	8.69212e-44	100	179.489	104	104
ZyAC29	2	kt7 nicotiana tabacum cdna clone mrna	307	gi|92038055|gb|EB449760.1|KT7C.104M09F.051219T7 KT7 Nicotiana tabacum cDNA clone KT7C.104M09, mRNA sequence.	EB449760	2.61938e-148	99	533.28	298	297
ZyAC30	2	ribosomal protein s7	391	gi|76160947|gb|ABA40437.1|40S ribosomal protein S7-like protein [Solanum tuberosum] >gi|76573341|gb|ABA46775.1| unknown [Solanum tuberosum] >gi|77999315|gb|ABB17004.1| ribosomal protein S7-like protein [Solanum tuberosum] >gi|82623373|gb|ABB87101.1| 40S ribosomal protein S7-like protein-like [Solanum tuberosum]	ABA40437	2.35801e-41	96	171.4	129	125
ZyAC31	2	kp1b nicotiana tabacum cdna clone mrna	331	gi|94323875|gb|EB677477.1|KG9B.101O07F.060120T7 KG9B Nicotiana tabacum cDNA clone KG9B.101O07, mRNA sequence.	EB677477	5.14929e-164	99	585.578	329	327
ZyAC32	2	fs410843 normalized full-length tobacco cdna library nicotiana tabacum cdna clone tbk02gr0028_2_b03 5 mrna	375	gi|254622439|dbj|FS410843.1|FS410843 normalized full-length tobacco cDNA library Nicotiana tabacum cDNA clone TBK02GR0028_2_B03 5', mRNA sequence.	FS410843	0	99	672.139	375	374
ZyAC33	2	proteoglycan 4	525	gi|225451915|ref|XP_002282805.1|PREDICTED: hypothetical protein [Vitis vinifera] >gi|157341354|emb|CAO49261.1| unnamed protein product [Vitis vinifera]	XP_002282805	1.54901e-26	52	122.479	151	80
ZyAC34	2	protein	587	gi|76160947|gb|ABA40437.1|40S ribosomal protein S7-like protein [Solanum tuberosum] >gi|76573341|gb|ABA46775.1| unknown [Solanum tuberosum] >gi|77999315|gb|ABB17004.1| ribosomal protein S7-like protein [Solanum tuberosum] >gi|82623373|gb|ABB87101.1| 40S ribosomal protein S7-like protein-like [Solanum tuberosum]	ABA40437	2.1051e-34	96	149.058	126	122
ZyAC35	2	bp530268 mat005 nicotiana tabacum cdna clone mrna	385	gi|52833995|dbj|BP530268.1|BP530268 MAT005 Nicotiana tabacum cDNA clone BY21272, mRNA sequence.	BP530268	0	98	659.516	378	373
ZyAC36	2	agn_rnc nicotiana tabacum cdna 3 mrna	329	gi|190774972|gb|FG158570.1|AGN_RNC023xg15r1.ab1 AGN_RNC Nicotiana tabacum cDNA 3', mRNA sequence.	FG158570	1.78671e-144	99	520.657	291	290
ZyAC37	2	protein	772	gi|82621138|gb|ABB86257.1|40S ribosomal protein S15-like [Solanum tuberosum] >gi|82621162|gb|ABB86269.1| 40S ribosomal protein S15-like [Solanum tuberosum]	ABB86257	1.4658e-09	100	67.3958	59	59
ZyAC38	2	c2 domain-containing protein	618	gi|225449489|ref|XP_002283485.1|PREDICTED: hypothetical protein [Vitis vinifera] >gi|157344262|emb|CAO69195.1| unnamed protein product [Vitis vinifera]	XP_002283485	8.54122e-48	81	193.741	150	122
ZyAC39	2	transposon en spm sub- expressed	769	gi|125582371|gb|EAZ23302.1|hypothetical protein OsJ_06998 [Oryza sativa Japonica Group]	EAZ23302	2.01933e-27	66	126.716	136	91
ZyAC40	2	omega-3 fatty acid desaturase	309	gi|160334210|gb|ABX24525.1|omega-3 fatty acid desaturase [Solanum lycopersicum]	ABX24525	3.10448e-17	86	91.2781	53	46
ZyAC41	2	polyubiquitin	812	gi|242062832|ref|XP_002452705.1|hypothetical protein SORBIDRAFT_04g031060 [Sorghum bicolor] >gi|241932536|gb|EES05681.1| hypothetical protein SORBIDRAFT_04g031060 [Sorghum bicolor]	XP_002452705	4.95702e-67	89	258.455	245	220
ZyAC42	2	gast1 protein	441	gi|207091401|gb|ACI23371.1|snakin-1 [Solanum tuberosum] >gi|207091403|gb|ACI23372.1| snakin-1 [Solanum tuberosum] >gi|207091405|gb|ACI23373.1| snakin-1 [Solanum tuberosum] >gi|207091407|gb|ACI23374.1| snakin-1 [Solanum tuberosum] >gi|220067265|gb|ACL79835.1| Snakin-1 [Solanum tuberosum]	ACI23371	2.86465e-34	89	147.902	88	79
ZyAC43	2	kg9b nicotiana tabacum cdna clone mrna	770	gi|225697501|gb|GO344208.1|CB_NPSSHcDNA_18 CB_NPSSHcDNA Library Nicotiana tabacum cDNA clone NP18, mRNA sequence.	GO344208	1.12286e-56	100	230.314	127	127
ZyAC44	2	60s ribosomal protein	589	gi|76573319|gb|ABA46764.1|unknown [Solanum tuberosum]	ABA46764	6.76376e-89	98	330.102	183	180
ZyAC45	2	protein	530	gi|255568388|ref|XP_002525168.1|conserved hypothetical protein [Ricinus communis] >gi|223535465|gb|EEF37134.1| conserved hypothetical protein [Ricinus communis]	XP_002525168	1.02258e-33	73	146.362	148	109
ZyAC46	2	est_csp nicotiana tabacum mrna	422	gi|224702324|gb|FG625147.1|TOBESTR045C11 TOBEST cDNA library 1 Nicotiana tabacum cDNA 5', mRNA sequence.	FG625147	1.39132e-115	99	425.078	252	251
ZyAC47	2	ml domain protein	650	gi|55294668|emb|CAH69231.1|putative ML domain protein [Nicotiana glauca]	CAH69231	5.02959e-57	98	224.557	127	125
ZyAC48	2	histone h3	614	gi|195658747|gb|ACG48841.1|histone H3 [Zea mays]	ACG48841	4.73333e-35	100	151.369	78	78
ZyAC49	2	40s ribosomal protein	726	gi|1173234|sp|P46301.1|RS25_SOLLCRecName: Full=40S ribosomal protein S25 >gi|435679|emb|CAA54132.1| ribosomal protein S25 [Solanum lycopersicum] >gi|1584836|prf||2123431A ribosomal protein S25	P46301	9.28907e-32	98	140.969	75	74
ZyAC50	2	guanine nucleotide-binding protein beta subunit-like	378	gi|1346110|sp|P49026.1|GBLP_TOBACRecName: Full=Guanine nucleotide-binding protein subunit beta-like protein >gi|402538|dbj|BAA04478.1| G protein beta subunit-like protein [Nicotiana tabacum]	P49026	2.41323e-17	100	91.6633	44	44
ZyAC51	2	ketol-acid reductoisomerase	681	gi|193290660|gb|ACF17638.1|putative ketol-acid reductoisomerase [Capsicum annuum]	ACF17638	8.05978e-64	95	247.284	223	213
ZyAC52	2	40s ribosomal protein s23	629	gi|77999293|gb|ABB16993.1|unknown [Solanum tuberosum]	ABB16993	5.79799e-76	100	287.345	142	142
ZyAC53	2	aaa-type atpase	533	gi|225434891|ref|XP_002283273.1|PREDICTED: hypothetical protein [Vitis vinifera]	XP_002283273	2.24111e-44	81	181.8	158	128
ZyAC54	2	cytosolic class i small heat shock protein 1a	487	gi|558606|emb|CAA50022.1|Nthsp18p [Nicotiana tabacum]	CAA50022	9.08216e-65	98	249.21	136	134
ZyAC55	2	60s ribosomal protein l15	349	gi|224063657|ref|XP_002301250.1|predicted protein [Populus trichocarpa] >gi|224137010|ref|XP_002327000.1| predicted protein [Populus trichocarpa] >gi|222835315|gb|EEE73750.1| predicted protein [Populus trichocarpa] >gi|222842976|gb|EEE80523.1| predicted protein [Populus trichocarpa]	XP_002301250	8.59181e-31	97	136.346	75	73
ZyAC56	2	small nuclear ribonucleoprotein d2	538	gi|224068340|ref|XP_002302713.1|predicted protein [Populus trichocarpa] >gi|224128478|ref|XP_002320342.1| predicted protein [Populus trichocarpa] >gi|118481477|gb|ABK92681.1| unknown [Populus trichocarpa] >gi|222844439|gb|EEE81986.1| predicted protein [Populus trichocarpa] >gi|222861115|gb|EEE98657.1| predicted protein [Populus trichocarpa]	XP_002302713	1.42182e-54	99	215.698	108	107
ZyA001C	1	protein	349	gi|78191414|gb|ABB29928.1|unknown [Solanum tuberosum]	ABB29928	5.06041e-15	98	83.9593	69	68
ZyA002C	1	triacylglycerol lipase 2	506	gi|118481389|gb|ABK92637.1|unknown [Populus trichocarpa]	ABK92637	6.3401e-16	92	87.0409	65	60
ZyA012C	1	kr3b nicotiana tabacum cdna clone mrna	304	gi|224706738|gb|FG628709.1|TOBESTR087F10 TOBEST cDNA library 1 Nicotiana tabacum cDNA 5', mRNA sequence.	FG628709	6.52199e-99	99	369.174	211	209
ZyA013C	1	kt7 nicotiana tabacum cdna clone mrna	329	gi|92038055|gb|EB449760.1|KT7C.104M09F.051219T7 KT7 Nicotiana tabacum cDNA clone KT7C.104M09, mRNA sequence.	EB449760	2.17666e-143	97	517.05	304	297
ZyA015C	1	phenazine biosynthesis	976	gi|224109124|ref|XP_002315091.1|predicted protein [Populus trichocarpa] >gi|222864131|gb|EEF01262.1| predicted protein [Populus trichocarpa]	XP_002315091	7.92184e-92	76	341.273	288	219
ZyA020C	1	protein	518	gi|225436335|ref|XP_002268489.1|PREDICTED: hypothetical protein [Vitis vinifera]	XP_002268489	6.45842e-59	93	229.95	146	136
ZyA024C	1	wound-induced basic protein	381	gi|225470816|ref|XP_002264634.1|PREDICTED: similar to Wound-induced basic protein [Vitis vinifera] >gi|157327421|emb|CAO15234.1| unnamed protein product [Vitis vinifera]	XP_002264634	3.84623e-07	97	57.7658	47	46
ZyA026C	1	60s ribosomal protein l19	286	gi|148466436|gb|ABQ65182.1|60S ribosomal protein L19 [Paeonia suffruticosa]	ABQ65182	1.02361e-31	98	139.428	67	66
ZyA029C	1	f1-atpase alpha subunit	305	gi|187236910|gb|ACD02138.1|F1-ATPase alpha subunit [Dulacia candida]	ACD02138	1.88864e-30	100	135.191	81	81
ZyA038C	1	malonyl- :acyl carrier protein transacylase	440	gi|193290714|gb|ACF17665.1|putative acyl-carrier-protein S-malonyltransferase/ transferase [Capsicum annuum]	ACF17665	2.19777e-42	98	174.866	107	105
ZyA039C	1	agn_rnc nicotiana tabacum cdna 3 mrna	272	gi|190781997|gb|FG199354.1|AGN_PNL228cr1_a7.trimmed.seq AGN_PNL Nicotiana tabacum cDNA 3', mRNA sequence.	FG199354	7.03097e-136	100	491.803	272	272
ZyA040C	1	protein	695	gi|225458678|ref|XP_002284923.1|PREDICTED: hypothetical protein [Vitis vinifera] >gi|147773643|emb|CAN76464.1| hypothetical protein [Vitis vinifera] >gi|157335552|emb|CAO61382.1| unnamed protein product [Vitis vinifera]	XP_002284923	1.34406e-53	66	213.386	214	143
ZyA041C	1	protein	688	gi|255536741|ref|XP_002509437.1|conserved hypothetical protein [Ricinus communis] >gi|223549336|gb|EEF50824.1| conserved hypothetical protein [Ricinus communis]	XP_002509437	3.5946e-43	86	178.718	114	99
ZyA042C	1	rubber elongation factor	600	gi|145049612|gb|ABP35522.1|stress related protein [Ipomoea batatas]	ABP35522	5.28908e-36	70	154.451	142	100
ZyA061C	1	developing tubers solanum tuberosum cdna clone 23393 3 mrna	387	gi|62892476|gb|DN907713.1|23393.3 Developing Tubers Solanum tuberosum cDNA clone 23393 3', mRNA sequence.	DN907713	3.18045e-104	88	387.207	311	274
ZyA063C	1	60s ribosomal protein l6	549	gi|255544260|ref|XP_002513192.1|60S ribosomal protein L6, putative [Ricinus communis] >gi|223547690|gb|EEF49183.1| 60S ribosomal protein L6, putative [Ricinus communis]	XP_002513192	8.47245e-29	94	130.183	92	87
ZyA064C	1	60s ribosomal protein	577	gi|194466205|gb|ACF74333.1|putative L24 ribosomal protein [Arachis hypogaea]	ACF74333	1.76442e-22	98	109.383	70	69
ZyA065C	1	calmodulin	743	gi|75756240|gb|ABA27137.1|calmodulin 1 [Catharanthus roseus]	ABA27137	1.07663e-22	99	110.923	124	123
ZyA066C	1	histone 2	292	gi|225436843|ref|XP_002271506.1|PREDICTED: hypothetical protein [Vitis vinifera] >gi|147835834|emb|CAN75194.1| hypothetical protein [Vitis vinifera] >gi|147855437|emb|CAN79608.1| hypothetical protein [Vitis vinifera] >gi|157347855|emb|CAO22442.1| unnamed protein product [Vitis vinifera]	XP_002271506	1.5751e-16	86	88.9669	53	46
ZyA068C	1	lh_ea solanum habrochaites mrna	239	gi|254659923|dbj|FS413464.1|FS413464 normalized full-length tobacco cDNA library Nicotiana tabacum cDNA clone TBK02GR0035_2_D03 5', mRNA sequence.	FS413464	8.99598e-115	99	421.471	238	236
ZyA070C	1	fs387096 normalized full-length tobacco cdna library nicotiana tabacum cdna clone tbk01a01ngrl0040_4_b03 5 mrna	401	gi|254633668|dbj|FS387096.1|FS387096 normalized full-length tobacco cDNA library Nicotiana tabacum cDNA clone TBK01A01NGRL0040_4_B03 5', mRNA sequence.	FS387096	0	100	655.909	363	363
ZyA071C	1	protein	479	gi|226500504|ref|NP_001152124.1|LOC100285762 [Zea mays] >gi|242061256|ref|XP_002451917.1| hypothetical protein SORBIDRAFT_04g009940 [Sorghum bicolor] >gi|242081615|ref|XP_002445576.1| hypothetical protein SORBIDRAFT_07g021880 [Sorghum bicolor] >gi|194700242|gb|ACF84205.1| unknown [Zea mays] >gi|195618540|gb|ACG31100.1| splicing factor 3B subunit 5 [Zea mays] >gi|195652999|gb|ACG45967.1| splicing …	NP_001152124	5.27208e-41	98	170.244	82	81
ZyA072C	1	mercapto-pyruvate sulfurtransferase 1	632	gi|224579303|gb|ACN58229.1|thiosulfate:cyanide sulfurtransferase-like protein [Solanum lycopersicum]	ACN58229	7.39413e-87	94	323.553	189	178
ZyA073C	1	AC026875_2T6D22.2 [Arabidopsis thaliana]	226	gi|8778823|gb|AAF79822.1|AC026875_2T6D22.2 [Arabidopsis thaliana]	AAF79822	9.28804e-09	58	63.1586	68	40
ZyA075C	1	bp135237 mat001 nicotiana tabacum cdna clone mrna	377	gi|32878122|dbj|BP135237.1|BP135237 MAT001 Nicotiana tabacum cDNA clone BY7730, mRNA sequence.	BP135237	1.08141e-46	77	196.05	251	194
ZyA076C	1	histone	664	gi|195606516|gb|ACG25088.1|histone H3 [Zea mays]	ACG25088	2.10879e-29	82	132.88	110	91
ZyA077C	1	kl5b nicotiana tabacum cdna clone mrna	527	gi|92016841|gb|EB429111.1|KL5B.001F22F.050901T7 KL5B Nicotiana tabacum cDNA clone KL5B.001F22, mRNA sequence.	EB429111	1.27588e-66	72	262.775	502	365
ZyA078C	1	protein	359	gi|224104913|ref|XP_002313617.1|predicted protein [Populus trichocarpa] >gi|224131730|ref|XP_002328094.1| predicted protein [Populus trichocarpa] >gi|118483895|gb|ABK93838.1| unknown [Populus trichocarpa] >gi|222837609|gb|EEE75974.1| predicted protein [Populus trichocarpa] >gi|222850025|gb|EEE87572.1| predicted protein [Populus trichocarpa]	XP_002313617	8.5314e-15	100	83.1889	42	42
ZyA079C	1	protein	405	gi|255629201|gb|ACU14945.1|unknown [Glycine max]	ACU14945	4.99029e-31	83	137.117	121	101
ZyA080C	1	ef1a_pea ame: full=elongation factor 1-alpha short=ef-1-alpha	299	gi|3122053|sp|Q41011.1|EF1A_PEARecName: Full=Elongation factor 1-alpha; Short=EF-1-alpha	Q41011	1.58554e-06	55	42.3578	38	21
ZyA081C	1	chaperonin containing t-complex protein theta	438	gi|224145979|ref|XP_002325835.1|predicted protein [Populus trichocarpa] >gi|222862710|gb|EEF00217.1| predicted protein [Populus trichocarpa]	XP_002325835	4.57202e-48	90	193.741	112	101
ZyA084C	1	ubiquitin-conjugating enzyme ubc7	786	gi|81076243|gb|ABB55390.1|ubiquitin-conjugating enzyme E2 7-like [Solanum tuberosum] >gi|82621110|gb|ABB86243.1| putative E2 ubiquitin-conjugating protein UBC7-like [Solanum tuberosum] >gi|82621164|gb|ABB86270.1| ubiquitin-conjugating protein 13-like [Solanum tuberosum]	ABB55390	2.16216e-72	98	276.174	163	160
ZyA085C	1	kg9b nicotiana tabacum cdna clone mrna	211	gi|254643444|dbj|FS387699.1|FS387699 normalized full-length tobacco cDNA library Nicotiana tabacum cDNA clone TBK01A01NGRL0042_2_F12 5', mRNA sequence.	FS387699	6.81343e-103	100	381.797	211	211
ZyA089C	1	nucleoside diphosphate kinase	787	gi|75283426|sp|Q56E62.1|NDK1_TOBACRecName: Full=Nucleoside diphosphate kinase 1; AltName: Full=Nucleoside diphosphate kinase I; Short=NDP kinase I; Short=NDPK I; Short=NDK I >gi|62114996|gb|AAX63738.1| nucleoside diphosphate kinase [Nicotiana tabacum]	Q56E62	1.96924e-49	100	199.904	99	99
ZyA090C	1	---NA---	454	0			0
ZyA092C	1	tpa_exp: sab	809	gi|224063379|ref|XP_002301119.1|predicted protein [Populus trichocarpa] >gi|222842845|gb|EEE80392.1| predicted protein [Populus trichocarpa]	XP_002301119	1.0007e-35	83	154.451	137	115
ZyA096C	1	60s ribosomal protein l21	495	gi|255628799|gb|ACU14744.1|unknown [Glycine max]	ACU14744	2.02811e-08	91	62.003	102	93
ZyA097C	1	kn6b nicotiana tabacum cdna clone mrna	498	gi|190757979|gb|FG168040.1|AGN_RNC006xm10r1.ab1 AGN_RNC Nicotiana tabacum cDNA 3', mRNA sequence.	FG168040	3.91465e-117	100	430.488	238	238
ZyA100C	1	kg9b nicotiana tabacum cdna clone mrna	703	gi|254631797|dbj|FS432535.1|FS432535 normalized full-length tobacco cDNA library Nicotiana tabacum cDNA clone TBK02GR0088_1_D01 5', mRNA sequence.	FS432535	8.92691e-102	99	379.994	213	212
ZyA101C	1	protein	629	gi|255567660|ref|XP_002524809.1|elongation factor tu, putative [Ricinus communis] >gi|223535993|gb|EEF37652.1| elongation factor tu, putative [Ricinus communis]	XP_002524809	1.64918e-38	98	162.925	83	82
ZyA102C	1	peptidylprolyl isomerase	495	gi|255646990|gb|ACU23964.1|unknown [Glycine max]	ACU23964	2.45631e-38	94	161.384	101	95
ZyA104C	1	atpase subunit 1	404	gi|1421799|gb|AAB03873.1|F1-ATPase alpha subunit [Petunia axillaris subsp. parodii] >gi|1421801|gb|AAB03874.1| F1-ATPase alpha subunit [Petunia axillaris subsp. parodii]	AAB03873	4.37968e-35	97	150.599	78	76
ZyA105C	1	nicotiana tabacum partial mrna for elongation factor 2 (ef2 gene) clone 3ct7	251	gi|10798635|emb|AJ299248.1|Nicotiana tabacum partial mRNA for elongation factor 2 (ef2 gene), clone 3cT7	AJ299248	3.13959e-120	99	439.505	246	245
ZyA107C	1	kr2b nicotiana tabacum cdna clone mrna	105	gi|92034947|gb|EB446652.1|KR2B.112F07F.051230T7 KR2B Nicotiana tabacum cDNA clone KR2B.112F07, mRNA sequence.	EB446652	3.39197e-45	100	188.837	104	104
ZyA109C	1	enolase	456	gi|238814974|gb|ACR56690.1|enolase [Nicotiana tabacum]	ACR56690	8.3995e-47	100	189.504	107	107
ZyA110C	1	mitochondrial import inner membrane translocase subunit tim9	639	gi|12230182|sp|Q9XGX8.1|TIM9_MESCRRecName: Full=Mitochondrial import inner membrane translocase subunit Tim9 >gi|5107212|gb|AAD40018.1|AF150112_1 small zinc finger-like protein [Mesembryanthemum crystallinum]	Q9XGX8	2.18812e-41	95	172.555	93	89
ZyA112C	1	pre-rrna-processing protein	298	gi|225431328|ref|XP_002269957.1|PREDICTED: hypothetical protein [Vitis vinifera]	XP_002269957	4.40656e-11	67	70.8626	82	55
ZyA113C	1	protein	470	gi|225440862|ref|XP_002282394.1|PREDICTED: hypothetical protein [Vitis vinifera]	XP_002282394	7.01188e-25	88	116.701	71	63
ZyA114C	1	kr3b nicotiana tabacum cdna clone mrna	307	gi|156675269|emb|AM804633.1|AM804633 COL, cold overnight library Nicotiana tabacum cDNA clone nt006004010, mRNA sequence.	AM804633	1.11576e-108	93	401.634	269	252
ZyA115C	1	kg9b nicotiana tabacum cdna clone mrna	550	gi|94323905|gb|EB677507.1|KG9B.101P14F.060120T7 KG9B Nicotiana tabacum cDNA clone KG9B.101P14, mRNA sequence.	EB677507	0	99	971.499	543	541
ZyA116C	1	40s ribosomal protein s28	322	gi|255559537|ref|XP_002520788.1|ribosomal protein S28, putative [Ricinus communis] >gi|255581574|ref|XP_002531592.1| ribosomal protein S28, putative [Ricinus communis] >gi|223528788|gb|EEF30795.1| ribosomal protein S28, putative [Ricinus communis] >gi|223539919|gb|EEF41497.1| ribosomal protein S28, putative [Ricinus communis]	XP_002520788	1.7994e-12	97	75.485	37	36
ZyA119C	1	fs381014 normalized full-length tobacco cdna library nicotiana tabacum cdna clone tbk01a01ngrl0024_1_c08 5 mrna	263	gi|254617485|dbj|FS381014.1|FS381014 normalized full-length tobacco cDNA library Nicotiana tabacum cDNA clone TBK01A01NGRL0024_1_C08 5', mRNA sequence.	FS381014	2.21152e-129	99	470.162	263	262
ZyA120C	1	40s ribosomal protein s11	323	gi|255583494|ref|XP_002532505.1|40S ribosomal protein S11, putative [Ricinus communis] >gi|223527780|gb|EEF29881.1| 40S ribosomal protein S11, putative [Ricinus communis]	XP_002532505	6.80608e-28	100	126.716	60	60
ZyA121C	1	nad-dependent sorbitol dehydrogenase	533	gi|78183416|dbj|BAE47038.1|sorbitol related enzyme [Solanum lycopersicum]	BAE47038	3.22865e-51	96	204.527	152	147
ZyA122C	1	rac-gtp binding	558	gi|255542620|ref|XP_002512373.1|rac-GTP binding protein, putative [Ricinus communis] >gi|223548334|gb|EEF49825.1| rac-GTP binding protein, putative [Ricinus communis]	XP_002512373	1.80863e-13	100	79.337	38	38
ZyA123C	1	kg9b nicotiana tabacum cdna clone mrna	487	gi|52837060|dbj|BP533333.1|BP533333 MAT005 Nicotiana tabacum cDNA clone BY30018, mRNA sequence.	BP533333	2.93289e-150	99	540.494	302	301
ZyA124C	1	protein	676	gi|255587821|ref|XP_002534408.1|small nuclear ribonucleoprotein f, putative [Ricinus communis] >gi|223525355|gb|EEF27977.1| small nuclear ribonucleoprotein f, putative [Ricinus communis]	XP_002534408	1.00274e-42	97	177.178	91	89
ZyA126C	1	40s ribosomal protein s8	356	gi|82400150|gb|ABB72814.1|putative 40S ribosomal protein S8-like protein [Solanum tuberosum]	ABB72814	5.71839e-27	97	123.635	84	82
ZyA127C	1	protein	525	gi|255567297|ref|XP_002524629.1|chaperonin containing t-complex protein 1, alpha subunit, tcpa, putative [Ricinus communis] >gi|223536098|gb|EEF37754.1| chaperonin containing t-complex protein 1, alpha subunit, tcpa, putative [Ricinus communis]	XP_002524629	1.88041e-48	97	195.282	116	113
ZyA129C	1	protein	550	gi|224138034|ref|XP_002322713.1|predicted protein [Populus trichocarpa] >gi|222867343|gb|EEF04474.1| predicted protein [Populus trichocarpa]	XP_002322713	4.76652e-56	98	220.705	113	111
ZyA132C	1	est_flw nicotiana tabacum mrna	378	gi|123209710|gb|EH615432.1|EST_FLW001xb08f1.ab1 EST_FLW Nicotiana tabacum cDNA, mRNA sequence.	EH615432	3.31481e-72	97	280.808	170	165
ZyA133C	1	30s ribosomal protein s16	582	gi|190609945|dbj|BAG49073.1|30S ribosomal protein S16 [Solanum lycopersicum]	BAG49073	3.76951e-44	94	181.415	115	109
ZyA135C	1	---NA---	194	0			0
ZyA136C	1	acyl carrier protein	738	gi|4457219|gb|AAD21198.1|acyl carrier protein [Capsicum chinense]	AAD21198	3.76934e-44	90	182.185	108	98
ZyA145C	1	protein	728	gi|225449270|ref|XP_002280821.1|PREDICTED: hypothetical protein [Vitis vinifera]	XP_002280821	3.17047e-56	92	222.246	160	148
ZyA155C	1	class ii small heat shock protein le-	921	gi|259123935|gb|ACV93250.1|CII small heat shock protein 1 [Prunus salicina]	ACV93250	1.43293e-39	98	167.548	117	115
ZyA161C	1	heat shock protein 90	533	gi|157849720|gb|ABV89643.1|heat shock protein 81-4 [Brassica rapa]	ABV89643	9.50351e-11	93	70.0922	81	76
ZyA167C	1	glutamate dehydrogenase 2	831	gi|12229785|sp|O04937.1|DHEA_NICPLRecName: Full=Glutamate dehydrogenase A; Short=GDH A >gi|2196878|emb|CAA69600.1| NADH glutamate dehydrogenase [Nicotiana plumbaginifolia] >gi|8648954|emb|CAB94836.1| NADH glutamate dehydrogenase [Nicotiana plumbaginifolia]	O04937	3.53405e-100	96	368.622	254	245
ZyA185C	1	kr3b nicotiana tabacum cdna clone mrna	347	gi|224697540|gb|FG626320.1|TOBESTR059A04 TOBEST cDNA library 1 Nicotiana tabacum cDNA 5', mRNA sequence.	FG626320	4.47103e-89	100	336.713	186	186
ZyA190C	1	sorbitol dehydrogenase-like protein	607	gi|78183416|dbj|BAE47038.1|sorbitol related enzyme [Solanum lycopersicum]	BAE47038	1.19243e-91	97	339.347	168	164
ZyA195C	1	mrna for glycine rich protein 2	269	gi|19742|emb|X60007.1|N.sylvestris mRNA for glycine rich protein 2 (GRP2)	X60007	2.00959e-110	100	407.044	225	225
ZyA216C	1	40s ribosomal protein s2	793	gi|255544840|ref|XP_002513481.1|40S ribosomal protein S2, putative [Ricinus communis] >gi|223547389|gb|EEF48884.1| 40S ribosomal protein S2, putative [Ricinus communis]	XP_002513481	2.1073e-99	93	365.925	199	187
ZyA220C	1	hypothetical protein TTHERM_02641280 [Tetrahymena thermophila]	368	gi|118390412|ref|XP_001028186.1|hypothetical protein TTHERM_02641280 [Tetrahymena thermophila] >gi|89280993|gb|EAR80523.1| hypothetical protein TTHERM_02641280 [Tetrahymena thermophila SB210]	XP_001028186	3.196e-09	54	50.0618	53	29
ZyA223C	1	endomembrane protein emp70 precusor isolog	358	gi|255579669|ref|XP_002530674.1|endomembrane protein emp70, putative [Ricinus communis] >gi|223529767|gb|EEF31705.1| endomembrane protein emp70, putative [Ricinus communis]	XP_002530674	3.85671e-23	65	95.9005	44	29
ZyA227C	1	heat shock protein 83	521	gi|242074954|ref|XP_002447413.1|hypothetical protein SORBIDRAFT_06g000660 [Sorghum bicolor] >gi|241938596|gb|EES11741.1| hypothetical protein SORBIDRAFT_06g000660 [Sorghum bicolor]	XP_002447413	3.08813e-32	98	141.354	153	150
ZyA229C	1	26s proteasome subunit rpn6a	345	gi|255641256|gb|ACU20905.1|unknown [Glycine max]	ACU20905	1.12909e-22	76	109.383	93	71
ZyA233C	1	wd-40 repeat protein	490	gi|2982616|emb|CAA06154.1|arcA 3 [Nicotiana tabacum]	CAA06154	3.65341e-82	100	306.99	163	163
ZyA249C	1	fs385044 normalized full-length tobacco cdna library nicotiana tabacum cdna clone tbk01a01ngrl0035_1_f04 5 mrna	173	gi|254608479|dbj|FS385044.1|FS385044 normalized full-length tobacco cDNA library Nicotiana tabacum cDNA clone TBK01A01NGRL0035_1_F04 5', mRNA sequence.	FS385044	2.77661e-62	99	246.544	139	138
ZyA253C	1	la0716t6l3_01_m17_t7-zl la0716 type vi trichomes solanum pennellii mrna	262	gi|261461965|gb|GT160490.1|LA0716T6L3_01_M17_T7-ZL LA0716 Type VI trichomes Solanum pennellii cDNA, mRNA sequence.	GT160490	4.8628e-68	87	266.382	212	186
ZyA254C	1	ribonuclease t2	747	gi|7768564|dbj|BAA95448.1|RNase [Nicotiana tabacum]	BAA95448	9.53483e-77	84	177.563	106	90
ZyA255C	1	sodc_nicpl ame: full=superoxide dismutase	529	gi|134616|sp|P27082.2|SODC_NICPLRecName: Full=Superoxide dismutase [Cu-Zn]	P27082	5.44245e-06	95	50.447	46	44
ZyA262C	1	gtp binding	315	gi|225447799|ref|XP_002266729.1|PREDICTED: hypothetical protein [Vitis vinifera] >gi|157352342|emb|CAO43405.1| unnamed protein product [Vitis vinifera]	XP_002266729	1.58085e-24	97	115.546	93	91
ZyA272C	1	kd class i small heat shock protein	549	gi|3341464|emb|CAA12387.1|Hsp20.1 protein [Solanum peruvianum]	CAA12387	1.34016e-58	97	229.18	151	147
ZyA277C	1	cyc07-like protein	697	gi|76262913|gb|ABA41527.1|cyc07 [Nicotiana tabacum]	ABA41527	9.72946e-52	99	207.223	107	106
ZyA280C	1	sv5_51h04_sv5_51_041 sv5 solanum chacoense mrna	484	gi|67766335|gb|DN978530.1|SV5_51H04_SV5_51_041 SV5 Solanum chacoense cDNA, mRNA sequence.	DN978530	1.51721e-33	74	152.769	235	176
ZyA283C	1	glutathione transferase 10	217	gi|224074915|ref|XP_002304489.1|predicted protein [Populus trichocarpa] >gi|222841921|gb|EEE79468.1| predicted protein [Populus trichocarpa]	XP_002304489	5.13642e-15	88	83.9593	51	45
ZyA284C	1	protein	733	gi|225453602|ref|XP_002264834.1|PREDICTED: hypothetical protein [Vitis vinifera] >gi|157349165|emb|CAO24311.1| unnamed protein product [Vitis vinifera]	XP_002264834	4.31334e-93	85	344.739	245	209
ZyA285C	1	calmodulin	589	gi|28192990|emb|CAD20350.1|calmodulin 1 [Brassica oleracea]	CAD20350	2.85493e-71	54	271.552	135	73
ZyA289C	1	---NA---	211	0			0
ZyA290C	1	pyruvate dehydrogenase e1 alpha subunit	666	gi|193290722|gb|ACF17669.1|putative pyruvate dehydrogenase E1 alpha subunit [Capsicum annuum]	ACF17669	4.73846e-98	96	360.918	202	195
ZyA296C	1	cationic peroxidase 2	491	gi|6573301|gb|AAD37429.2|AF149279_1peroxidase 4 precursor [Phaseolus vulgaris]	AAD37429	7.51664e-11	88	70.0922	62	55
ZyA308C	1	cryptococcus magnus internal transcribed spacer partial sequence ribosomal internal transcribed spacer complete sequence and 26s ribosomal partial sequence	187	gi|28826200|gb|AY188384.1|Cryptococcus magnus internal transcribed spacer 1, partial sequence; 5.8S ribosomal RNA, internal transcribed spacer 2, complete sequence; and 26S ribosomal RNA, partial sequence	AY188384	2.88442e-87	100	329.499	182	182
ZyA311C	1	ubiquitin-like protein	384	gi|116783570|gb|ABK23000.1|unknown [Picea sitchensis] >gi|116784220|gb|ABK23261.1| unknown [Picea sitchensis]	ABK23000	9.41354e-14	97	79.7221	78	76
ZyA312C	1	agn_rpc nicotiana tabacum cdna 5 mrna	371	gi|254656887|dbj|FS404028.1|FS404028 normalized full-length tobacco cDNA library Nicotiana tabacum cDNA clone TBK02GR0009_3_H02 5', mRNA sequence.	FS404028	0	99	650.499	365	363
ZyA315C	1	sam domain family protein	603	gi|157358141|emb|CAO65764.1|unnamed protein product [Vitis vinifera]	CAO65764	7.26736e-25	69	117.472	111	77
ZyA316C	1	elongation factor 2	446	gi|255544686|ref|XP_002513404.1|eukaryotic translation elongation factor, putative [Ricinus communis] >gi|223547312|gb|EEF48807.1| eukaryotic translation elongation factor, putative [Ricinus communis]	XP_002513404	8.76425e-76	99	285.804	148	147
ZyA318C	1	mrna for glycine rich protein 2	132	gi|19742|emb|X60007.1|N.sylvestris mRNA for glycine rich protein 2 (GRP2)	X60007	2.28057e-29	91	136.539	95	87
ZyA325C	1	vitis vinifera contig whole genome shotgun sequence	294	gi|147882994|gb|EF396238.1|Nicotiana benthamiana RAN GTPase-activating protein 1 (RanGAP1) mRNA, complete cds	EF396238	2.07871e-142	98	513.443	294	290
ZyA326C	1	elongation factor 1-alpha	295	gi|1864017|dbj|BAA09709.1|elongation factor-1 alpha [Nicotiana tabacum]	BAA09709	1.98526e-11	100	72.0182	34	34
ZyA331C	1	oligomycin sensitivity conferring protein	656	gi|114682|sp|P22778.1|ATPO_IPOBARecName: Full=ATP synthase subunit O, mitochondrial; AltName: Full=Oligomycin sensitivity conferral protein; Short=OSCP; Flags: Precursor >gi|168270|gb|AAA33388.1| F-1-ATPase delta subunit precursor (EC 3.6.1.3)	P22778	1.07092e-62	90	243.432	166	150
ZyA332C	1	kl5b nicotiana tabacum cdna clone mrna	203	gi|92024592|gb|EB436297.1|BL12.100O18F.060308T7 BL12 Nicotiana tabacum cDNA clone BL12.100O18, mRNA sequence.	EB436297	1.10163e-93	99	351.14	197	196
ZyA333C	1	fs399148 normalized full-length tobacco cdna library nicotiana tabacum cdna clone tbk01a01ngrl0074_1_a03 5 mrna	212	gi|254663232|dbj|FS399148.1|FS399148 normalized full-length tobacco cDNA library Nicotiana tabacum cDNA clone TBK01A01NGRL0074_1_A03 5', mRNA sequence.	FS399148	2.91866e-63	100	250.151	138	138
ZyA334C	1	histone h2a	603	gi|27529852|dbj|BAC53941.1|H2A histone [Nicotiana tabacum]	BAC53941	2.17802e-37	99	159.073	103	102
ZyA336C	1	cationic peroxidase	583	gi|129808|sp|P22196.1|PER2_ARAHYRecName: Full=Cationic peroxidase 2; AltName: Full=PNPC2; Flags: Precursor >gi|166475|gb|AAA32676.1| cationic peroxidase	P22196	4.15803e-51	85	204.527	183	156
ZyA346C	1	60s ribosomal protein l10a	284	gi|30680605|ref|NP_563813.2|60S ribosomal protein L10A (RPL10aA) [Arabidopsis thaliana] >gi|28173519|sp|Q8VZB9.1|R10A1_ARATH RecName: Full=60S ribosomal protein L10a-1 >gi|17473553|gb|AAL38253.1| putative ribosomal protein L10 [Arabidopsis thaliana] >gi|21386915|gb|AAM47861.1| putative ribosomal protein L10 [Arabidopsis thaliana]	NP_563813	8.10219e-45	98	182.956	94	93
ZyA349C	1	tobestr026h06 tobest cdna library 1 nicotiana tabacum cdna 5 mrna	330	gi|224698572|gb|FG623514.1|TOBESTR026H06 TOBEST cDNA library 1 Nicotiana tabacum cDNA 5', mRNA sequence.	FG623514	1.68207e-100	99	374.584	212	210
ZyA362C	1	40s ribosomal protein s30	157	gi|115466684|ref|NP_001056941.1|Os06g0172600 [Oryza sativa (japonica cultivar-group)] >gi|226499664|ref|NP_001149323.1| LOC100282946 [Zea mays] >gi|224119458|ref|XP_002318077.1| predicted protein [Populus trichocarpa] >gi|224131468|ref|XP_002321092.1| predicted protein [Populus trichocarpa] >gi|224135953|ref|XP_002322202.1| predicted protein [Populus trichocarpa] >gi|225442365|ref|XP_002281376.1|…	NP_001056941	2.06358e-08	100	62.003	39	39

## Sheet: ATCE
Seq ID	EST Number	Sequence desc.	Sequence length	Hit desc.	Hit ACC	E-Value	Similarity	Score	Alignment length	Positives
ATCEC01	99	60s ribosomal protein	948	gi|585876|sp|Q07761.1|RL23A_TOBACRecName: Full=60S ribosomal protein L23a; AltName: Full=L25 >gi|310935|gb|AAA53296.1| 60S ribosomal protein L25 [Nicotiana tabacum]	Q07761	7.00656e-37	98	158.688	98	97
ATCEC02	50	protein	897	gi|147826550|emb|CAN70790.1|hypothetical protein [Vitis vinifera]	CAN70790	1.91481e-25	90	120.553	73	66
ATCEC03	18	heat shock protein 90	530	gi|57013900|ref|YP_173374.1|hypothetical protein NitaMp027 [Nicotiana tabacum] >gi|57014030|ref|YP_173501.1| hypothetical protein NitaMp164 [Nicotiana tabacum] >gi|56806536|dbj|BAD83437.1| hypothetical protein [Nicotiana tabacum] >gi|56806666|dbj|BAD83567.1| hypothetical protein [Nicotiana tabacum]	YP_173374	1.57762e-34	77	149.058	103	80
ATCEC04	14	40s ribosomal protein	1087	gi|1545805|dbj|BAA10929.1|cytochrome P450 like_TBP [Nicotiana tabacum]	BAA10929	2.84776e-64	80	249.98	182	147
ATCEC05	7	histone	400	gi|55775689|gb|AAV65112.1|histone 3 [Camellia sinensis]	AAV65112	2.18766e-26	100	121.709	81	81
ATCEC06	6	---NA---	612	0			0
ATCEC07	5	cyclophilin	491	gi|169930141|gb|ACB05668.1|cyclophilin [Capsicum annuum]	ACB05668	7.68882e-48	98	192.971	93	92
ATCEC08	5	kr3b nicotiana tabacum cdna clone mrna	313	gi|190883926|gb|FG192987.1|AGN_PNL219df1_h7.trimmed.seq AGN_PNL Nicotiana tabacum cDNA 5', mRNA sequence.	FG192987	6.73424e-118	100	432.291	239	239
ATCEC09	5	unknown [Glycine max]	507	gi|255628345|gb|ACU14517.1|unknown [Glycine max]	ACU14517	1.8208e-26	92	122.094	65	60
ATCEC10	4	---NA---	639	0			0
ATCEC11	4	histone h3	673	gi|109505817|ref|XP_001072050.1|PREDICTED: similar to H3 histone, family 2 isoform 2 [Rattus norvegicus]	XP_001072050	7.56001e-59	93	230.72	149	139
ATCEC12	4	ac1147-like protein	374	gi|121702659|ref|XP_001269594.1|hypothetical protein ACLA_028940 [Aspergillus clavatus NRRL 1] >gi|119397737|gb|EAW08168.1| hypothetical protein ACLA_028940 [Aspergillus clavatus NRRL 1]	XP_001269594	5.23345e-15	71	57.3806	38	27
ATCEC13	4	senescence-associated protein	240	gi|126566044|gb|ABO20851.1|putative senescence-associated protein [Lilium longiflorum]	ABO20851	9.13063e-09	95	63.1586	69	66
ATCEC14	4	conserved protein	435	gi|237702460|ref|ZP_04532941.1|conserved hypothetical protein [Escherichia sp. 3_2_53FAA] >gi|226903374|gb|EEH89633.1| conserved hypothetical protein [Escherichia sp. 3_2_53FAA]	ZP_04532941	3.68151e-10	67	67.781	56	38
ATCEC15	3	histone	389	gi|262107961|gb|EEY66013.1|histone H3 [Phytophthora infestans T30-4] >gi|262111388|gb|EEY69440.1| histone, putative [Phytophthora infestans T30-4]	EEY66013	1.03417e-20	97	102.834	71	69
ATCEC16	3	40s ribosomal protein s16	338	gi|116778782|gb|ABK20993.1|unknown [Picea sitchensis] >gi|116781861|gb|ABK22272.1| unknown [Picea sitchensis] >gi|224285075|gb|ACN40265.1| unknown [Picea sitchensis]	ABK20993	7.58782e-48	98	192.971	97	96
ATCEC17	2	---NA---	303	0			0
ATCEC18	2	hypothetical protein [Vitis vinifera]	414	gi|147820285|emb|CAN71464.1|hypothetical protein [Vitis vinifera]	CAN71464	4.05965e-09	86	64.3142	37	32
ATCEC19	2	ferredoxin- chloroplast	386	gi|255648373|gb|ACU24637.1|unknown [Glycine max]	ACU24637	9.71892e-19	75	96.2857	104	78
ATCEC20	2	nucleoside diphosphate kinase	386	gi|75283426|sp|Q56E62.1|NDK1_TOBACRecName: Full=Nucleoside diphosphate kinase 1; AltName: Full=Nucleoside diphosphate kinase I; Short=NDP kinase I; Short=NDPK I; Short=NDK I >gi|62114996|gb|AAX63738.1| nucleoside diphosphate kinase [Nicotiana tabacum]	Q56E62	1.11199e-14	95	82.8037	99	95
ATCEC21	2	nicotiana tabacum mitochondrial complete genome	130	gi|56806513|dbj|BA000042.1|Nicotiana tabacum mitochondrial DNA, complete genome	BA000042	2.71977e-47	97	196.05	129	126
ATCEC22	2	60s ribosomal protein l37	320	gi|18401007|ref|NP_566535.1|60S ribosomal protein L37 (RPL37C) [Arabidopsis thaliana] >gi|75301361|sp|Q8LEM8.1|RL373_ARATH RecName: Full=60S ribosomal protein L37-3 >gi|21553481|gb|AAM62574.1| putative ribosomal protein [Arabidopsis thaliana] >gi|98961011|gb|ABF58989.1| At3g16080 [Arabidopsis thaliana] >gi|110741050|dbj|BAE98619.1| hypothetical protein [Arabidopsis thaliana]	NP_566535	7.78025e-40	97	166.392	80	78
ATCEC23	2	protein	679	gi|224082574|ref|XP_002306748.1|predicted protein [Populus trichocarpa] >gi|222856197|gb|EEE93744.1| predicted protein [Populus trichocarpa]	XP_002306748	6.19176e-16	90	88.1965	66	60
ATCEC24	2	epoxide hydrolase	183	gi|190684635|gb|ACE82565.1|epoxide hydrolase [Nicotiana benthamiana]	ACE82565	1.0663e-20	100	102.834	60	60
ATCEC25	2	histone	390	gi|262107961|gb|EEY66013.1|histone H3 [Phytophthora infestans T30-4] >gi|262111388|gb|EEY69440.1| histone, putative [Phytophthora infestans T30-4]	EEY66013	1.02997e-20	97	102.834	71	69
ATCEC26	2	histone h3	159	gi|255676736|dbj|BAH93340.1|Os06g0159750 [Oryza sativa Japonica Group]	BAH93340	3.27653e-14	97	81.2629	42	41
ATCEC27	2	histone	553	gi|156382552|ref|XP_001632617.1|predicted protein [Nematostella vectensis] >gi|156219675|gb|EDO40554.1| predicted protein [Nematostella vectensis]	XP_001632617	4.73352e-27	97	124.405	84	82
ATCEC28	2	fk506-binding protein 2-1 precursor	526	gi|225469328|ref|XP_002271056.1|PREDICTED: hypothetical protein [Vitis vinifera] >gi|157329152|emb|CAO24578.1| unnamed protein product [Vitis vinifera]	XP_002271056	4.48607e-42	89	174.096	99	89
ATCEC29	2	ring-box protein	268	gi|255631147|gb|ACU15939.1|unknown [Glycine max]	ACU15939	1.97273e-19	100	98.5969	40	40
ATCEC30	2	am809495 seedling sl nicotiana tabacum cdna clone mrna	418	gi|156665180|emb|AM809495.1|AM809495 seedling library, SL Nicotiana tabacum cDNA clone nt002147080, mRNA sequence.	AM809495	3.44835e-180	99	639.679	362	359
ATCEC31	2	kl5b nicotiana tabacum cdna clone mrna	139	gi|224705374|gb|FG621475.1|TOBESTR002H11 TOBEST cDNA library 1 Nicotiana tabacum cDNA 5', mRNA sequence.	FG621475	2.12152e-62	99	246.544	139	138
ATCEC32	2	agn_pnl nicotiana tabacum cdna 5 mrna	259	gi|190878719|gb|FG196617.1|AGN_PNL224df1_f6.trimmed.seq AGN_PNL Nicotiana tabacum cDNA 5', mRNA sequence.	FG196617	9.23937e-128	100	464.752	257	257
ATCEC33	2	10 kda secreted protein	340	gi|253759874|ref|XP_002488951.1|hypothetical protein SORBIDRAFT_1292s002010 [Sorghum bicolor] >gi|241947058|gb|EES20203.1| hypothetical protein SORBIDRAFT_1292s002010 [Sorghum bicolor]	XP_002488951	2.62212e-16	95	88.1965	62	59
ATCE001C	1	40s ribosomal protein s28	308	gi|255559537|ref|XP_002520788.1|ribosomal protein S28, putative [Ricinus communis] >gi|255581574|ref|XP_002531592.1| ribosomal protein S28, putative [Ricinus communis] >gi|223528788|gb|EEF30795.1| ribosomal protein S28, putative [Ricinus communis] >gi|223539919|gb|EEF41497.1| ribosomal protein S28, putative [Ricinus communis]	XP_002520788	6.08128e-13	100	77.0258	37	37
ATCE003C	1	kg9b nicotiana tabacum cdna clone mrna	210	gi|92034799|gb|EB446504.1|KR2B.111N01F.060128T7 KR2B Nicotiana tabacum cDNA clone KR2B.111N01, mRNA sequence.	EB446504	1.00549e-100	99	374.584	210	209
ATCE004C	1	---NA---	474	0			0
ATCE007C	1	pathogenesis-related protein 10	463	gi|51317936|gb|AAU00066.1|pathogenesis-related protein 10 [Solanum virginianum]	AAU00066	4.42108e-35	90	150.599	103	93
ATCE008C	1	fs405159 normalized full-length tobacco cdna library nicotiana tabacum cdna clone tbk02gr0012_4_a09 5 mrna	305	gi|254602649|dbj|FS405159.1|FS405159 normalized full-length tobacco cDNA library Nicotiana tabacum cDNA clone TBK02GR0012_4_A09 5', mRNA sequence.	FS405159	7.96087e-136	100	491.803	272	272
ATCE009C	1	---NA---	506	0			0
ATCE011C	1	acyl- -binding protein	391	gi|225427492|ref|XP_002263421.1|PREDICTED: similar to Os03g0576600 [Vitis vinifera]	XP_002263421	9.00208e-25	96	116.316	61	59
ATCE012C	1	am782310 diurnal library nicotiana tabacum cdna clone mrna	100	gi|156639296|emb|AM782310.1|AM782310 DL, diurnal library Nicotiana tabacum cDNA clone nt005188027, mRNA sequence.	AM782310	4.10928e-31	93	141.949	95	89
ATCE014C	1	kr3b nicotiana tabacum cdna clone mrna	163	gi|83422228|gb|DW004222.1|KR3B.108C04F.051110T7 KR3B Nicotiana tabacum cDNA clone KR3B.108C04, mRNA sequence.	DW004222	1.85382e-70	98	273.595	156	154
ATCE020C	1	3-5 exonuclease nucleic acid binding protein	752	gi|225450557|ref|XP_002277523.1|PREDICTED: hypothetical protein [Vitis vinifera]	XP_002277523	1.1329e-51	82	207.223	194	161
ATCE022C	1	rna-directed dna polymerase (reverse transcriptase)	287	gi|113205142|gb|AAT40504.2|Polyprotein, putative [Solanum demissum]	AAT40504	8.68553e-23	77	109.768	94	73
ATCE023C	1	ribosomal protein l30	353	gi|255638395|gb|ACU19508.1|unknown [Glycine max]	ACU19508	1.7325e-15	96	85.5001	51	49
ATCE024C	1	40s ribosomal protein	380	gi|225444782|ref|XP_002279950.1|PREDICTED: hypothetical protein [Vitis vinifera] >gi|157342563|emb|CAO65275.1| unnamed protein product [Vitis vinifera]	XP_002279950	1.44383e-62	99	241.891	126	125
ATCE025C	1	nicotiana tabacum mitochondrial complete genome	254	gi|56806513|dbj|BA000042.1|Nicotiana tabacum mitochondrial DNA, complete genome	BA000042	6.14463e-123	100	448.522	248	248
ATCE026C	1	sv5_3c12_cz4b_015 sv5 solanum chacoense mrna	399	gi|67765015|gb|DN977235.1|SV5_3C12_CZ4b_015 SV5 Solanum chacoense cDNA, mRNA sequence.	DN977235	4.88976e-64	81	253.758	258	209
ATCE028C	1	histone h4	523	gi|260766929|gb|ACX50406.1|histone H4 [Eriobotrya japonica]	ACX50406	1.32258e-38	100	162.54	82	82
ATCE029C	1	am811276 diurnal library nicotiana tabacum cdna clone mrna	205	gi|156664372|emb|AM811276.1|AM811276 DL, diurnal library Nicotiana tabacum cDNA clone nt005122010, mRNA sequence.	AM811276	8.04036e-45	88	188.837	149	132
ATCE030C	1	nicotiana tabacum mitochondrial complete genome	193	gi|56806513|dbj|BA000042.1|Nicotiana tabacum mitochondrial DNA, complete genome	BA000042	2.15838e-76	96	293.432	191	184
ATCE033C	1	kr3b nicotiana tabacum cdna clone mrna	182	gi|254662309|dbj|FS434968.1|FS434968 normalized full-length tobacco cDNA library Nicotiana tabacum cDNA clone TBK02GR0094_4_A08 5', mRNA sequence.	FS434968	7.9261e-76	98	291.629	171	168
ATCE035C	1	cho_sl nicotiana tabacum mrna	350	gi|52838907|dbj|BP535180.1|BP535180 MAT005 Nicotiana tabacum cDNA clone BY35011, mRNA sequence.	BP535180	2.04214e-169	98	603.611	349	344
ATCE036C	1	PREDICTED: hypothetical protein [Vitis vinifera]	700	gi|225442509|ref|XP_002284032.1|PREDICTED: hypothetical protein [Vitis vinifera]	XP_002284032	3.08321e-21	63	105.916	113	72
ATCE038C	1	40s ribosomal protein s20	503	gi|255539715|ref|XP_002510922.1|40S ribosomal protein S20, putative [Ricinus communis] >gi|223550037|gb|EEF51524.1| 40S ribosomal protein S20, putative [Ricinus communis]	XP_002510922	8.00863e-48	98	192.971	99	98
ATCE039C	1	kr3b nicotiana tabacum cdna clone mrna	231	gi|224701475|gb|FG622464.1|TOBESTR015A07 TOBEST cDNA library 1 Nicotiana tabacum cDNA 5', mRNA sequence.	FG622464	3.67591e-113	100	416.061	230	230
ATCE045C	1	ribosomal protein	293	gi|82621122|gb|ABB86249.1|60S ribosomal protein L15-like [Solanum tuberosum]	ABB86249	2.04762e-32	96	141.739	97	94
ATCE048C	1	cho_sl nicotiana tabacum mrna	184	gi|224704279|gb|FG627741.1|TOBESTR076A02 TOBEST cDNA library 1 Nicotiana tabacum cDNA 5', mRNA sequence.	FG627741	2.62375e-88	100	333.106	184	184
ATCE050C	1	nicotiana tabacum mitochondrial complete genome	287	gi|56806513|dbj|BA000042.1|Nicotiana tabacum mitochondrial DNA, complete genome	BA000042	2.1616e-129	97	470.162	278	271
ATCE052C	1	40s ribosomal protein s9	460	gi|37784188|gb|AAP44415.1|40S ribosomal protein S9 [Lactuca sativa] >gi|37784190|gb|AAP44416.1| 40S ribosomal protein S9 [Lactuca sativa] >gi|37784192|gb|AAP44417.1| 40S ribosomal protein S9 [Lactuca sativa] >gi|37784194|gb|AAP44418.1| 40S ribosomal protein S9 [Lactuca serriola] >gi|37784196|gb|AAP44419.1| 40S ribosomal protein S9 [Lactuca saligna] >gi|37784198|gb|AAP44420.1| 40S ribosomal protei…	AAP44415	8.08082e-50	100	199.519	103	103
ATCE054C	1	est359391 tomato fruit mature tamu solanum lycopersicum cdna clone clef55g23 5 mrna	372	gi|120546942|gb|EH365806.1|d06_j001_plate_57 j001 Nicotiana benthamiana cDNA 5' similar to Hypothetical protein, mRNA sequence.	EH365806	5.16081e-76	89	293.432	265	238
ATCE056C	1	protein	530	gi|224119600|ref|XP_002331200.1|predicted protein [Populus trichocarpa] >gi|222873321|gb|EEF10452.1| predicted protein [Populus trichocarpa]	XP_002331200	7.08161e-35	81	150.214	114	93
ATCE057C	1	---NA---	139	0			0
ATCE058C	1	kf8 nicotiana tabacum cdna clone mrna	302	gi|254651664|dbj|FS382466.1|FS382466 normalized full-length tobacco cDNA library Nicotiana tabacum cDNA clone TBK01A01NGRL0027_4_H06 5', mRNA sequence.	FS382466	1.73248e-150	99	540.494	302	301
ATCE061C	1	nadh-ubiquinone oxidoreductase subunit	456	gi|224075573|ref|XP_002304690.1|predicted protein [Populus trichocarpa] >gi|118488244|gb|ABK95941.1| unknown [Populus trichocarpa] >gi|222842122|gb|EEE79669.1| predicted protein [Populus trichocarpa]	XP_002304690	3.43396e-24	92	114.39	81	75
ATCE064C	1	af260921_1 transposase	313	gi|10281586|gb|AAG15543.1|AF260921_1putative transposase [Petunia x hybrida]	AAG15543	3.21206e-09	61	64.6994	85	52
ATCE066C	1	am819122 cold overnight library nicotiana tabacum cdna clone mrna	271	gi|156665431|emb|AM819122.1|AM819122 COL, cold overnight library Nicotiana tabacum cDNA clone nt006116043, mRNA sequence.	AM819122	4.43402e-56	80	226.707	263	211
ATCE074C	1	nicotiana tabacum mitochondrial complete genome	465	gi|56806513|dbj|BA000042.1|Nicotiana tabacum mitochondrial DNA, complete genome	BA000042	0	99	818.212	458	456
ATCE077C	1	fs430593 normalized full-length tobacco cdna library nicotiana tabacum cdna clone tbk02gr0082_3_b03 5 mrna	467	gi|254649644|dbj|FS430593.1|FS430593 normalized full-length tobacco cDNA library Nicotiana tabacum cDNA clone TBK02GR0082_3_B03 5', mRNA sequence.	FS430593	2.9929e-156	100	560.331	324	324
ATCE079C	1	nicotiana tabacum mitochondrial complete genome	361	gi|56806513|dbj|BA000042.1|Nicotiana tabacum mitochondrial DNA, complete genome	BA000042	6.97911e-175	98	621.645	354	350
ATCE090C	1	hypothetical protein ZeamMp173 [Zea mays subsp. mays]	388	gi|94502646|ref|YP_588418.1|hypothetical protein ZeamMp173 [Zea mays subsp. mays] >gi|40795085|gb|AAR91129.1| hypothetical protein [Zea mays]	YP_588418	5.14447e-12	69	73.9442	69	48
ATCE092C	1	sal_us nicotiana benthamiana cdna 3 mrna	165	gi|254632615|dbj|FS425003.1|FS425003 normalized full-length tobacco cDNA library Nicotiana tabacum cDNA clone TBK02GR0067_1_H07 5', mRNA sequence.	FS425003	4.72712e-78	100	298.842	165	165
ATCE093C	1	fs415057 normalized full-length tobacco cdna library nicotiana tabacum cdna clone tbk02gr0039_3_h05 5 mrna	302	gi|254617010|dbj|FS415057.1|FS415057 normalized full-length tobacco cDNA library Nicotiana tabacum cDNA clone TBK02GR0039_3_H05 5', mRNA sequence.	FS415057	1.09428e-127	99	464.752	262	260
ATCE095C	1	agn_elp nicotiana tabacum cdna 5 mrna	569	gi|94323878|gb|EB677480.1|KG9B.101O10F.060120T7 KG9B Nicotiana tabacum cDNA clone KG9B.101O10, mRNA sequence.	EB677480	0	92	830.836	574	530
ATCE103C	1	histone h2a	514	gi|6009909|dbj|BAA85117.1|histone H2A-like protein [Solanum melongena]	BAA85117	1.73574e-24	98	115.546	59	58
ATCE105C	1	ac1147-like protein	670	gi|242009491|ref|XP_002425519.1|conserved hypothetical protein [Pediculus humanus corporis] >gi|212509374|gb|EEB12781.1| conserved hypothetical protein [Pediculus humanus corporis]	XP_002425519	2.68442e-24	70	115.931	104	73
ATCE107C	1	kr2b nicotiana tabacum cdna clone mrna	273	gi|92033587|gb|EB445292.1|KR2B.107L05F.051229T7 KR2B Nicotiana tabacum cDNA clone KR2B.107L05, mRNA sequence.	EB445292	2.16556e-85	100	324.089	179	179
ATCE108C	1	cho_sl nicotiana tabacum mrna	418	gi|92018998|gb|EB430854.1|KL5B.110O04F.060117T7 KL5B Nicotiana tabacum cDNA clone KL5B.110O04, mRNA sequence.	EB430854	0	98	670.336	386	381
ATCE109C	1	fs422103 normalized full-length tobacco cdna library nicotiana tabacum cdna clone tbk02gr0059_1_h06 5 mrna	167	gi|254646276|dbj|FS422103.1|FS422103 normalized full-length tobacco cDNA library Nicotiana tabacum cDNA clone TBK02GR0059_1_H06 5', mRNA sequence.	FS422103	2.83914e-49	100	203.264	112	112
ATCE113C	1	tobestr105b12 tobest cdna library 1 nicotiana tabacum cdna 5 mrna	203	gi|224702402|gb|FG630233.1|TOBESTR105B12 TOBEST cDNA library 1 Nicotiana tabacum cDNA 5', mRNA sequence.	FG630233	1.10163e-93	98	351.14	199	197
ATCE119C	1	am784127 seedling sl nicotiana tabacum cdna clone mrna	182	gi|156672223|emb|AM784127.1|AM784127 seedling library, SL Nicotiana tabacum cDNA clone nt002023083, mRNA sequence.	AM784127	5.00191e-72	99	279.005	157	156
ATCE124C	1	short chain alcohol dehydrogenase	369	gi|255554739|ref|XP_002518407.1|short-chain dehydrogenase, putative [Ricinus communis] >gi|223542252|gb|EEF43794.1| short-chain dehydrogenase, putative [Ricinus communis]	XP_002518407	1.06186e-12	90	76.2554	62	56
ATCE132C	1	cho_sl nicotiana tabacum mrna	130	gi|123218592|gb|EH619165.1|CHO_SL017xf02f1.ab1 CHO_SL Nicotiana tabacum cDNA, mRNA sequence.	EH619165	4.27619e-58	100	232.118	128	128
ATCE133C	1	am814864 seedling sl nicotiana tabacum cdna clone mrna	160	gi|156658045|emb|AM814864.1|AM814864 seedling library, SL Nicotiana tabacum cDNA clone nt002137048, mRNA sequence.	AM814864	8.23515e-37	98	161.786	92	91
ATCE139C	1	ribosomal protein l30	213	gi|225438619|ref|XP_002281037.1|PREDICTED: hypothetical protein [Vitis vinifera] >gi|157345068|emb|CAO71796.1| unnamed protein product [Vitis vinifera]	XP_002281037	6.06233e-13	100	77.0258	50	50
ATCE147C	1	fs421977 normalized full-length tobacco cdna library nicotiana tabacum cdna clone tbk02gr0058_4_e04 5 mrna	124	gi|254646150|dbj|FS421977.1|FS421977 normalized full-length tobacco cDNA library Nicotiana tabacum cDNA clone TBK02GR0058_4_E04 5', mRNA sequence.	FS421977	1.94633e-49	100	203.264	112	112
ATCE153C	1	fs415265 normalized full-length tobacco cdna library nicotiana tabacum cdna clone tbk02gr0040_2_b06 5 mrna	319	gi|254623450|dbj|FS415265.1|FS415265 normalized full-length tobacco cDNA library Nicotiana tabacum cDNA clone TBK02GR0040_2_B06 5', mRNA sequence.	FS415265	1.09208e-83	100	318.679	176	176
ATCE159C	1	---NA---	204	0			0
ATCE160C	1	actin depolymerizing factor 6	591	gi|17366765|sp|Q9FVI1.1|ADF2_PETHYRecName: Full=Actin-depolymerizing factor 2; Short=ADF-2 >gi|10441258|gb|AAG16974.1|AF183904_1 actin-depolymerizing factor 2 [Petunia x hybrida] >gi|14906210|gb|AAK72616.1| actin-depolymerizing factor 2 [Petunia x hybrida]	Q9FVI1	4.43488e-32	95	141.354	143	137
ATCE172C	1	heat shock protein 90	284	gi|260100692|gb|ACX31585.1|molecular chaperone Hsp90-3 [Nicotiana benthamiana]	ACX31585	1.54225e-11	100	72.4034	76	76
ATCE175C	1	retroelement pol polyprotein	255	gi|54261821|gb|AAV31171.1|Putative polyprotein, identical [Solanum tuberosum]	AAV31171	1.62028e-16	48	75.485	64	31
ATCE179C	1	hypothetical protein NitaMp102 [Nicotiana tabacum]	429	gi|57013968|ref|YP_173440.1|hypothetical protein NitaMp102 [Nicotiana tabacum] >gi|56806604|dbj|BAD83505.1| hypothetical protein [Nicotiana tabacum]	YP_173440	2.09389e-29	100	131.724	137	137
ATCE180C	1	acyl- -binding protein	414	gi|6002104|emb|CAB56694.1|Acyl-CoA binding protein (ACBP) [Digitalis lanata]	CAB56694	1.58902e-21	91	105.531	58	53
ATCE182C	1	agn_pnl nicotiana tabacum cdna 5 mrna	113	gi|190752060|gb|FG190164.1|AGN_PNL216af1_b3.trimmed.seq AGN_PNL Nicotiana tabacum cDNA 5', mRNA sequence.	FG190164	2.08634e-29	97	136.539	84	82
ATCE185C	1	nicotiana tabacum mitochondrial complete genome	385	gi|56806513|dbj|BA000042.1|Nicotiana tabacum mitochondrial DNA, complete genome	BA000042	1.54577e-164	96	587.381	381	368
ATCE188C	1	ndk_emeni ame: full=nucleoside diphosphate kinase short=ndp kinase ame: full= short=ndk	696	gi|30315965|sp|Q8TFN0.1|NDK_EMENIRecName: Full=Nucleoside diphosphate kinase; Short=NDP kinase; AltName: Full=AnNDK; Short=NDK	Q8TFN0	2.26552e-07	92	55.8398	38	35
ATCE189C	1	cho_sl nicotiana tabacum mrna	355	gi|156683289|emb|AM823297.1|AM823297 COL, cold overnight library Nicotiana tabacum cDNA clone nt006156031, mRNA sequence.	AM823297	1.31614e-51	79	212.28	255	203
ATCE190C	1	nicotiana tabacum mitochondrial complete genome	145	gi|56806513|dbj|BA000042.1|Nicotiana tabacum mitochondrial DNA, complete genome	BA000042	1.09512e-65	100	257.365	142	142
ATCE194C	1	40s ribosomal protein s7	447	gi|76160947|gb|ABA40437.1|40S ribosomal protein S7-like protein [Solanum tuberosum] >gi|76573341|gb|ABA46775.1| unknown [Solanum tuberosum] >gi|77999315|gb|ABB17004.1| ribosomal protein S7-like protein [Solanum tuberosum] >gi|82623373|gb|ABB87101.1| 40S ribosomal protein S7-like protein-like [Solanum tuberosum]	ABA40437	3.70567e-34	97	147.517	130	127
ATCE196C	1	kr3b nicotiana tabacum cdna clone mrna	151	gi|83422721|gb|DW004715.1|KR3B.109I13F.051111T7 KR3B Nicotiana tabacum cDNA clone KR3B.109I13, mRNA sequence.	DW004715	1.69903e-70	100	273.595	151	151
ATCE197C	1	sal_us nicotiana benthamiana cdna 5 mrna	173	gi|254598733|dbj|FS431625.1|FS431625 normalized full-length tobacco cDNA library Nicotiana tabacum cDNA clone TBK02GR0085_2_G06 5', mRNA sequence.	FS431625	1.1796e-79	99	304.252	171	170
ATCE200C	1	chk1 checkpoint-like protein	441	gi|255647586|gb|ACU24256.1|unknown [Glycine max]	ACU24256	3.29282e-14	94	81.2629	39	37
ATCE201C	1	---NA---	185	0			0
ATCE212C	1	nicotiana tabacum mitochondrial complete genome	121	gi|56806513|dbj|BA000042.1|Nicotiana tabacum mitochondrial DNA, complete genome	BA000042	3.20944e-52	100	212.28	117	117
ATCE214C	1	sal_us nicotiana benthamiana cdna 3 mrna	390	gi|254598108|dbj|FS389133.1|FS389133 normalized full-length tobacco cDNA library Nicotiana tabacum cDNA clone TBK01A01NGRL0046_2_D11 5', mRNA sequence.	FS389133	2.82114e-35	100	158.179	87	87
ATCE218C	1	am794927 seedling sl nicotiana tabacum cdna clone mrna	350	gi|156670442|emb|AM794927.1|AM794927 seedling library, SL Nicotiana tabacum cDNA clone nt002031044, mRNA sequence.	AM794927	4.239e-26	76	127.522	192	146
ATCE219C	1	mrna for cytochrome c reductase	189	gi|633682|emb|X82325.1|S.tuberosum mRNA for cytochrome c reductase	X82325	2.73925e-62	90	246.544	187	169
ATCE235C	1	fiber protein fb15	364	gi|225470664|ref|XP_002268964.1|PREDICTED: hypothetical protein [Vitis vinifera] >gi|157327564|emb|CAO15551.1| unnamed protein product [Vitis vinifera]	XP_002268964	4.64462e-13	93	77.411	75	70
ATCE236C	1	kn6b nicotiana tabacum cdna clone mrna	276	gi|224705385|gb|FG623980.1|TOBESTR032A07 TOBEST cDNA library 1 Nicotiana tabacum cDNA 5', mRNA sequence.	FG623980	2.84965e-109	99	403.438	226	225
ATCE241C	1	60s ribosomal protein l5	175	gi|21592804|gb|AAM64753.1|ribosomal protein, putative [Arabidopsis thaliana]	AAM64753	8.48561e-15	94	83.1889	56	53
ATCE244C	1	cho_sl nicotiana tabacum mrna	163	gi|190806884|gb|FG174958.1|AGN_RNC123xj11r1.ab1 AGN_RNC Nicotiana tabacum cDNA 3', mRNA sequence.	FG174958	6.47048e-70	96	271.792	163	158
ATCE246C	1	gag pol 3 -	333	gi|113205384|gb|ABI34371.1|Gag/pol polyprotein, 3'-partial, putative [Solanum demissum]	ABI34371	4.66407e-13	63	77.411	107	68
ATCE250C	1	glutaredoxin 2	281	gi|224100925|ref|XP_002334324.1|predicted protein [Populus trichocarpa] >gi|222871074|gb|EEF08205.1| predicted protein [Populus trichocarpa]	XP_002334324	4.47299e-24	88	114.005	62	55
ATCE253C	1	tobestr116b10 tobest cdna library 1 nicotiana tabacum cdna 5 mrna	293	gi|224705799|gb|FG631182.1|TOBESTR116B10 TOBEST cDNA library 1 Nicotiana tabacum cDNA 5', mRNA sequence.	FG631182	3.04444e-147	100	529.673	293	293
ATCE255C	1	60s ribosomal protein l35	632	gi|255647586|gb|ACU24256.1|unknown [Glycine max]	ACU24256	1.73655e-19	97	99.7525	48	47
ATCE263C	1	nicotiana tabacum 18s rrna gene	731	gi|6688899|emb|AJ236016.1|Nicotiana tabacum 18S rRNA gene	AJ236016	4.87078e-130	99	473.769	269	267
ATCE267C	1	cho_sl nicotiana tabacum mrna	242	gi|123219491|gb|EH619937.1|CHO_SL022xh12f1.ab1 CHO_SL Nicotiana tabacum cDNA, mRNA sequence.	EH619937	2.14851e-97	100	363.763	237	237
ATCE274C	1	60s ribosomal protein l23	217	gi|255629315|gb|ACU15002.1|unknown [Glycine max]	ACU15002	6.27884e-13	100	77.0258	34	34
ATCE275C	1	60s ribosomal protein	287	gi|64420807|gb|AAY41426.1|putative L24 ribosomal protein [Ipomoea batatas]	AAY41426	7.33571e-30	100	133.265	65	65
ATCE277C	1	cytochrome b5	287	gi|224108870|ref|XP_002314997.1|predicted protein [Populus trichocarpa] >gi|222864037|gb|EEF01168.1| predicted protein [Populus trichocarpa]	XP_002314997	2.61514e-19	72	98.2117	83	60
ATCE278C	1	kg9b nicotiana tabacum cdna clone mrna	436	gi|190855335|gb|FG156265.1|AGN_RNC029xj23r1.ab1 AGN_RNC Nicotiana tabacum cDNA 3', mRNA sequence.	FG156265	5.38204e-83	98	316.876	193	191
ATCE280C	1	bwf1-like protein	556	gi|224108856|ref|XP_002314992.1|predicted protein [Populus trichocarpa] >gi|222864032|gb|EEF01163.1| predicted protein [Populus trichocarpa]	XP_002314992	1.82661e-34	81	149.058	105	86
ATCE281C	1	---NA---	101	0			0
ATCE286C	1	cirsn003d07 cichorium intybus cdna 3 mrna	173	gi|218975717|gb|FL682682.1|CIRSN003D07 CiRS Cichorium intybus cDNA 3', mRNA sequence.	FL682682	5.72808e-52	91	212.28	168	154
ATCE288C	1	transcription factor	769	gi|217073804|gb|ACJ85262.1|unknown [Medicago truncatula]	ACJ85262	1.4968e-38	60	112.849	53	32
ATCE289C	1	nicotiana tabacum mitochondrial complete genome	204	gi|56806513|dbj|BA000042.1|Nicotiana tabacum mitochondrial DNA, complete genome	BA000042	3.20492e-87	98	329.499	204	200
ATCE290C	1	skp1-like protein 3	353	gi|169647577|gb|ACA61785.1|SKP1-like protein 3 [Petunia x hybrida]	ACA61785	6.56824e-23	98	110.153	63	62
ATCE293C	1	kl5b nicotiana tabacum cdna clone mrna	346	gi|254621158|dbj|FS386014.1|FS386014 normalized full-length tobacco cDNA library Nicotiana tabacum cDNA clone TBK01A01NGRL0037_4_C11 5', mRNA sequence.	FS386014	1.655e-170	99	607.218	344	341
ATCE298C	1	kr2b nicotiana tabacum cdna clone mrna	325	gi|94325461|gb|EB679063.1|KG9B.106D19F.051129T7 KG9B Nicotiana tabacum cDNA clone KG9B.106D19, mRNA sequence.	EB679063	4.42539e-152	99	545.904	319	318
ATCE300C	1	fs436961 normalized full-length tobacco cdna library nicotiana tabacum cdna clone tbk02gr0100_1_h11 5 mrna	235	gi|254625441|dbj|FS436961.1|FS436961 normalized full-length tobacco cDNA library Nicotiana tabacum cDNA clone TBK02GR0100_1_H11 5', mRNA sequence.	FS436961	3.28998e-101	99	376.387	213	211
ATCE309C	1	tobestr108f03 tobest cdna library 1 nicotiana tabacum cdna 5 mrna	313	gi|224704908|gb|FG630534.1|TOBESTR108F03 TOBEST cDNA library 1 Nicotiana tabacum cDNA 5', mRNA sequence.	FG630534	2.67716e-148	99	533.28	298	297
ATCE319C	1	kr3b nicotiana tabacum cdna clone mrna	285	gi|83421199|gb|DW003193.1|KR3B.105B11F.051109T7 KR3B Nicotiana tabacum cDNA clone KR3B.105B11, mRNA sequence.	DW003193	1.63471e-112	99	414.258	232	231
ATCE321C	1	retrotransposon identical	149	gi|113205218|gb|AAT39297.2|Gag-pol protein, putative [Solanum demissum]	AAT39297	1.4929e-06	84	55.8398	38	32
ATCE322C	1	r3h domain containing	338	gi|225440145|ref|XP_002283240.1|PREDICTED: hypothetical protein [Vitis vinifera] >gi|147820324|emb|CAN73572.1| hypothetical protein [Vitis vinifera] >gi|157347600|emb|CAO18237.1| unnamed protein product [Vitis vinifera]	XP_002283240	1.00024e-15	82	86.2705	52	43
ATCE324C	1	tt-18_p08 k326 early senescent leaf library nicotiana tabacum mrna	597	gi|190143306|gb|FG642490.1|TT-18_P08 K326 early senescent leaf library Nicotiana tabacum cDNA, mRNA sequence.	FG642490	0	99	1059.86	592	590
ATCE327C	1	40s ribosomal protein s13	450	gi|255541262|ref|XP_002511695.1|40S ribosomal protein S13, putative [Ricinus communis] >gi|223548875|gb|EEF50364.1| 40S ribosomal protein S13, putative [Ricinus communis]	XP_002511695	1.23502e-13	100	79.337	58	58
ATCE330C	1	kr2b nicotiana tabacum cdna clone mrna	310	gi|92032431|gb|EB444136.1|KR2B.102L17F.051227T7 KR2B Nicotiana tabacum cDNA clone KR2B.102L17, mRNA sequence.	EB444136	9.8692e-154	100	551.314	305	305
ATCE334C	1	nicotiana tabacum mitochondrial complete genome	323	gi|56806513|dbj|BA000042.1|Nicotiana tabacum mitochondrial DNA, complete genome	BA000042	1.89496e-162	100	580.168	321	321
ATCE341C	1	40s ribosomal protein s15a	253	gi|15231316|ref|NP_190190.1|RPS15AD (ribosomal protein S15A D); structural constituent of ribosome [Arabidopsis thaliana] >gi|75311660|sp|Q9LX88.3|R15A4_ARATH RecName: Full=40S ribosomal protein S15a-4 >gi|7798992|emb|CAB90931.1| cytoplasmic ribosomal protein S15a-like [Arabidopsis thaliana] >gi|15027961|gb|AAK76511.1| putative cytoplasmic ribosomal protein S15a [Arabidopsis thaliana] >gi|2025919…	NP_190190	8.39609e-34	100	146.362	84	84
ATCE345C	1	ufrst96 tobacco root and stem ssh cdna library nicotiana tabacum mrna	484	gi|238056678|gb|GO944069.1|UFRST96 tobacco root and stem SSH cDNA Library Nicotiana tabacum cDNA, mRNA sequence.	GO944069	1.32972e-40	82	176.213	170	141
ATCE347C	1	pogostemon cablin voucher cao 2741 18s ribosomal rna partial sequence	157	gi|155733517|gb|EF529588.1|Pogostemon cablin voucher H. Cao 2741 (BTC) 18S ribosomal RNA gene, partial sequence	EF529588	3.47682e-47	89	196.05	150	134
ATCE348C	1	---NA---	338	0			0
ATCE349C	1	kr2b nicotiana tabacum cdna clone mrna	269	gi|52838673|dbj|BP534946.1|BP534946 MAT005 Nicotiana tabacum cDNA clone BY34155, mRNA sequence.	BP534946	8.47246e-97	98	361.96	258	254
ATCE355C	1	est743812 nicotiana benthamiana mixed tissue cdna full-length nicotiana benthamiana cdna clone nbma306 5 mrna	372	gi|39851364|gb|CK281090.1|EST743812 Nicotiana benthamiana mixed tissue cDNA library, normalized, full-length Nicotiana benthamiana cDNA clone NBMA306 5' end, mRNA sequence.	CK281090	5.89368e-50	78	206.87	280	221
ATCE360C	1	60s ribosomal protein l17	134	gi|15223501|ref|NP_174060.1|60S ribosomal protein L17 (RPL17A) [Arabidopsis thaliana] >gi|27734446|sp|Q93VI3.1|RL171_ARATH RecName: Full=60S ribosomal protein L17-1 >gi|16226209|gb|AAL16103.1|AF428271_1 At1g27400/F17L21_20 [Arabidopsis thaliana] >gi|16226630|gb|AAL16218.1|AF428449_1 At1g27400/F17L21_20 [Arabidopsis thaliana] >gi|14335140|gb|AAK59850.1| At1g27400/F17L21_20 [Arabidopsis thaliana] >…	NP_174060	2.02647e-16	97	88.5817	43	42
ATCE362C	1	40s ribosomal protein s19	590	gi|82623403|gb|ABB87116.1|40S ribosomal protein S19-like [Solanum tuberosum]	ABB87116	1.02725e-28	96	130.183	89	86
ATCE363C	1	60s ribosomal protein l10-3	303	gi|2500355|sp|Q40592.1|RL10_TOBACRecName: Full=60S ribosomal protein L10; AltName: Full=QM protein homolog >gi|473104|emb|CAA78461.1| HOMOLOGIE with Human WILM's tumor-related protein HUMQM [Nicotiana tabacum]	Q40592	1.18847e-16	100	89.3521	42	42
ATCE364C	1	tobestr024g02 tobest cdna library 1 nicotiana tabacum cdna 5 mrna	404	gi|224700934|gb|FG623326.1|TOBESTR024G02 TOBEST cDNA library 1 Nicotiana tabacum cDNA 5', mRNA sequence.	FG623326	0	100	659.516	365	365
ATCE369C	1	am807352 diurnal library nicotiana tabacum cdna clone mrna	315	gi|156703183|emb|AM807352.1|AM807352 DL, diurnal library Nicotiana tabacum cDNA clone nt005008057, mRNA sequence.	AM807352	3.7514e-121	100	443.112	245	245
ATCE372C	1	bp531905 mat005 nicotiana tabacum cdna clone mrna	594	gi|52835632|dbj|BP531905.1|BP531905 MAT005 Nicotiana tabacum cDNA clone BY26062, mRNA sequence.	BP531905	7.50264e-83	90	316.876	232	210
ATCE373C	1	unknown protein [Arabidopsis thaliana]	311	gi|15241817|ref|NP_198776.1|unknown protein [Arabidopsis thaliana] >gi|15451164|gb|AAK96853.1| Unknown protein [Arabidopsis thaliana] >gi|18377434|gb|AAL66883.1| unknown protein [Arabidopsis thaliana]	NP_198776	6.26983e-10	89	67.0106	38	34
ATCE374C	1	40s ribosomal protein	133	gi|255625937|gb|ACU13313.1|unknown [Glycine max]	ACU13313	1.55521e-08	100	62.3882	43	43
ATCE375C	1	nicotiana tabacum mitochondrial complete genome	308	gi|56806513|dbj|BA000042.1|Nicotiana tabacum mitochondrial DNA, complete genome	BA000042	1.79819e-143	97	517.05	306	298
ATCE380C	1	nicotiana tabacum mitochondrial complete genome	160	gi|56806513|dbj|BA000042.1|Nicotiana tabacum mitochondrial DNA, complete genome	BA000042	1.01932e-66	96	260.971	157	152
ATCE381C	1	cytokinin biosynthetic isopentenyltransferase	370	gi|255556129|ref|XP_002519099.1|ATP binding protein, putative [Ricinus communis] >gi|223541762|gb|EEF43310.1| ATP binding protein, putative [Ricinus communis]	XP_002519099	3.40796e-19	69	97.8265	109	76
ATCE387C	1	60s ribosomal protein l6	447	gi|255544260|ref|XP_002513192.1|60S ribosomal protein L6, putative [Ricinus communis] >gi|223547690|gb|EEF49183.1| 60S ribosomal protein L6, putative [Ricinus communis]	XP_002513192	1.72688e-23	91	112.079	93	85
ATCE394C	1	cog5125-like protein	498	gi|225441421|ref|XP_002279026.1|PREDICTED: hypothetical protein [Vitis vinifera] >gi|157348493|emb|CAO23385.1| unnamed protein product [Vitis vinifera]	XP_002279026	1.44053e-09	64	65.855	154	100
ATCE396C	1	kg9b nicotiana tabacum cdna clone mrna	422	gi|94324317|gb|EB677919.1|KG9B.103B15F.051128T7 KG9B Nicotiana tabacum cDNA clone KG9B.103B15, mRNA sequence.	EB677919	2.06673e-94	94	354.747	230	218
ATCE400C	1	histone h3	397	gi|195606516|gb|ACG25088.1|histone H3 [Zea mays]	ACG25088	5.22842e-28	84	127.102	108	91
ATCE402C	1	nicotiana tabacum mitochondrial complete genome	404	gi|56806513|dbj|BA000042.1|Nicotiana tabacum mitochondrial DNA, complete genome	BA000042	0	97	655.909	402	393
ATCE406C	1	nicotiana tabacum mitochondrial complete genome	181	gi|56806513|dbj|BA000042.1|Nicotiana tabacum mitochondrial DNA, complete genome	BA000042	1.63799e-77	98	297.039	172	169
ATCE409C	1	am832984 diurnal library nicotiana tabacum cdna clone mrna	565	gi|156662294|emb|AM832984.1|AM832984 DL, diurnal library Nicotiana tabacum cDNA clone nt005104013, mRNA sequence.	AM832984	2.31924e-133	70	484.589	278	197
ATCE413C	1	histone h3	424	gi|195658747|gb|ACG48841.1|histone H3 [Zea mays]	ACG48841	1.66939e-34	98	148.673	77	76
ATCE414C	1	am812484 seedling sl nicotiana tabacum cdna clone mrna	515	gi|156697577|emb|AM812484.1|AM812484 seedling library, SL Nicotiana tabacum cDNA clone nt002317063, mRNA sequence.	AM812484	6.89676e-32	79	147.359	178	142
ATCE417C	1	---NA---	104	0			0
ATCE419C	1	unknown [Glycine max]	683	gi|255647586|gb|ACU24256.1|unknown [Glycine max]	ACU24256	2.62907e-14	97	82.8037	39	38

## Sheet: ZyS
Seq ID	EST Number	Sequence desc.	Sequence length	Hit desc.	Hit ACC	E-Value	Similarity	Score	Alignment length	Positives
ZySC01	63	acyl- binding protein	903	gi|21284389|gb|AAD03482.2|acyl-CoA binding protein [Arabidopsis thaliana]	AAD03482	1.52516e-46	79	190.66	133	106
ZySC02	49	histone h4	1129	gi|260766929|gb|ACX50406.1|histone H4 [Eriobotrya japonica]	ACX50406	1.67187e-38	100	164.466	83	83
ZySC03	13	nonspecific lipid-transfer protein 2 precursor	605	gi|116790164|gb|ABK25525.1|unknown [Picea sitchensis]	ABK25525	1.1238e-17	59	93.5893	112	67
ZySC04	10	eca1 protein	640	gi|225438462|ref|XP_002275198.1|PREDICTED: hypothetical protein [Vitis vinifera] >gi|157344987|emb|CAO71715.1| unnamed protein product [Vitis vinifera]	XP_002275198	1.79832e-27	71	126.331	111	79
ZySC05	10	60s ribosomal protein l6	524	gi|57013900|ref|YP_173374.1|hypothetical protein NitaMp027 [Nicotiana tabacum] >gi|57014030|ref|YP_173501.1| hypothetical protein NitaMp164 [Nicotiana tabacum] >gi|56806536|dbj|BAD83437.1| hypothetical protein [Nicotiana tabacum] >gi|56806666|dbj|BAD83567.1| hypothetical protein [Nicotiana tabacum]	YP_173374	4.87918e-25	100	117.472	53	53
ZySC06	9	40s ribosomal protein s9	658	gi|57013900|ref|YP_173374.1|hypothetical protein NitaMp027 [Nicotiana tabacum] >gi|57014030|ref|YP_173501.1| hypothetical protein NitaMp164 [Nicotiana tabacum] >gi|56806536|dbj|BAD83437.1| hypothetical protein [Nicotiana tabacum] >gi|56806666|dbj|BAD83567.1| hypothetical protein [Nicotiana tabacum]	YP_173374	5.25563e-25	98	118.242	56	55
ZySC07	8	protein	1012	gi|225450508|ref|XP_002277072.1|PREDICTED: hypothetical protein [Vitis vinifera] >gi|157346999|emb|CAO17381.1| unnamed protein product [Vitis vinifera]	XP_002277072	7.97989e-50	79	201.83	151	120
ZySC08	8	histone h2a	608	gi|27529852|dbj|BAC53941.1|H2A histone [Nicotiana tabacum]	BAC53941	2.35979e-39	100	165.622	104	104
ZySC09	5	histone h2a	613	gi|27529852|dbj|BAC53941.1|H2A histone [Nicotiana tabacum]	BAC53941	7.80204e-38	100	160.614	103	103
ZySC10	5	m030_arath ame: full=uncharacterized mitochondrial protein g00030 ame: full=orf107a	339	gi|57013900|ref|YP_173374.1|hypothetical protein NitaMp027 [Nicotiana tabacum] >gi|57014030|ref|YP_173501.1| hypothetical protein NitaMp164 [Nicotiana tabacum] >gi|56806536|dbj|BAD83437.1| hypothetical protein [Nicotiana tabacum] >gi|56806666|dbj|BAD83567.1| hypothetical protein [Nicotiana tabacum]	YP_173374	1.17429e-24	100	115.931	53	53
ZySC11	5	histone	393	gi|55775689|gb|AAV65112.1|histone 3 [Camellia sinensis]	AAV65112	5.80439e-27	100	123.635	81	81
ZySC12	3	sad1	210	gi|195655179|gb|ACG47057.1|SAD1 [Zea mays]	ACG47057	4.35914e-11	97	70.8626	35	34
ZySC13	3	60s ribosomal protein l10a	370	gi|30680605|ref|NP_563813.2|60S ribosomal protein L10A (RPL10aA) [Arabidopsis thaliana] >gi|28173519|sp|Q8VZB9.1|R10A1_ARATH RecName: Full=60S ribosomal protein L10a-1 >gi|17473553|gb|AAL38253.1| putative ribosomal protein L10 [Arabidopsis thaliana] >gi|21386915|gb|AAM47861.1| putative ribosomal protein L10 [Arabidopsis thaliana]	NP_563813	4.12748e-49	99	197.208	121	120
ZySC14	3	protein	1032	gi|225426944|ref|XP_002266233.1|PREDICTED: hypothetical protein [Vitis vinifera] >gi|157360726|emb|CAO70325.1| unnamed protein product [Vitis vinifera]	XP_002266233	2.31772e-60	78	161.384	88	69
ZySC15	3	rrm rnp	344	gi|255567351|ref|XP_002524655.1|rrm/rnp domain, putative [Ricinus communis] >gi|223536016|gb|EEF37674.1| rrm/rnp domain, putative [Ricinus communis]	XP_002524655	3.53981e-08	61	61.2326	78	48
ZySC16	3	gast1 protein	557	gi|225458776|ref|XP_002285141.1|PREDICTED: hypothetical protein [Vitis vinifera]	XP_002285141	1.54632e-33	90	145.976	72	65
ZySC17	3	agn_rnc nicotiana tabacum cdna 3 mrna	206	gi|190883240|gb|FG152297.1|AGN_RNC108xc20r1.ab1 AGN_RNC Nicotiana tabacum cDNA 3', mRNA sequence.	FG152297	2.1644e-96	100	360.157	199	199
ZySC18	3	60s ribosomal protein bbc1 protein	937	gi|76573319|gb|ABA46764.1|unknown [Solanum tuberosum]	ABA46764	1.55395e-89	98	333.569	185	182
ZySC19	3	---NA---	479	0			0
ZySC20	2	gast1 protein	579	gi|207091401|gb|ACI23371.1|snakin-1 [Solanum tuberosum] >gi|207091403|gb|ACI23372.1| snakin-1 [Solanum tuberosum] >gi|207091405|gb|ACI23373.1| snakin-1 [Solanum tuberosum] >gi|207091407|gb|ACI23374.1| snakin-1 [Solanum tuberosum] >gi|220067265|gb|ACL79835.1| Snakin-1 [Solanum tuberosum]	ACI23371	9.52632e-16	92	87.0409	40	37
ZySC21	2	ribosomal protein s6	304	gi|224082111|ref|XP_002306568.1|predicted protein [Populus trichocarpa] >gi|118482542|gb|ABK93192.1| unknown [Populus trichocarpa] >gi|222856017|gb|EEE93564.1| predicted protein [Populus trichocarpa]	XP_002306568	5.68654e-27	100	123.635	80	80
ZySC22	2	plastid protein	671	gi|255627403|gb|ACU14046.1|unknown [Glycine max]	ACU14046	1.53378e-36	58	152.14	74	43
ZySC23	2	unknown [Glycine max]	485	gi|255628157|gb|ACU14423.1|unknown [Glycine max]	ACU14423	1.13356e-06	83	56.225	37	31
ZySC24	2	60s ribosomal protein l7a	245	gi|82623429|gb|ABB87129.1|60S ribosomal protein L7A-like [Solanum tuberosum]	ABB87129	2.08315e-29	100	131.724	79	79
ZySC25	2	nucleoside diphosphate kinase	312	gi|75283426|sp|Q56E62.1|NDK1_TOBACRecName: Full=Nucleoside diphosphate kinase 1; AltName: Full=Nucleoside diphosphate kinase I; Short=NDP kinase I; Short=NDPK I; Short=NDK I >gi|62114996|gb|AAX63738.1| nucleoside diphosphate kinase [Nicotiana tabacum]	Q56E62	7.64524e-11	100	70.0922	89	89
ZySC26	2	ubiquitin extension protein	481	gi|117607067|gb|ABK42077.1|ubiquitin extension protein [Capsicum annuum]	ABK42077	5.05969e-52	97	206.838	134	130
ZySC27	2	---NA---	242	0			0
ZySC28	2	40s ribosomal protein s23	845	gi|77999293|gb|ABB16993.1|unknown [Solanum tuberosum]	ABB16993	1.0646e-75	99	287.345	142	141
ZySC29	2	40s ribosomal protein	819	gi|76262913|gb|ABA41527.1|cyc07 [Nicotiana tabacum]	ABA41527	2.78001e-65	100	252.677	170	170
ZySC30	2	60s ribosomal protein l44	690	gi|170920|gb|AAA34366.1|ribosomal protein L41	AAA34366	2.68705e-46	100	189.119	105	105
ZySC31	2	gaga-binding transcriptional activator	799	gi|225424484|ref|XP_002285185.1|PREDICTED: hypothetical protein isoform 1 [Vitis vinifera] >gi|183604855|gb|ACC64525.1| GAGA-binding transcriptional activator BBR/BPC1-like [Vitis vinifera] >gi|183604857|gb|ACC64526.1| GAGA-binding transcriptional activator BBR/BPC1-like [Vitis vinifera]	XP_002285185	7.40546e-76	77	287.73	237	184
ZySC32	2	ribosomal protein s2	318	gi|255544864|ref|XP_002513493.1|40S ribosomal protein S2, putative [Ricinus communis] >gi|223547401|gb|EEF48896.1| 40S ribosomal protein S2, putative [Ricinus communis]	XP_002513493	4.43844e-19	96	97.4413	105	101
ZySC33	2	cho_sl nicotiana tabacum mrna	459	gi|52830083|dbj|BP526356.1|BP526356 MAT001 Nicotiana tabacum cDNA clone BY11073, mRNA sequence.	BP526356	1.25458e-59	89	239.331	193	172
ZySC34	2	bp531130 mat005 nicotiana tabacum cdna clone mrna	355	gi|52834857|dbj|BP531130.1|BP531130 MAT005 Nicotiana tabacum cDNA clone BY24019, mRNA sequence.	BP531130	4.58973e-70	99	273.595	154	153
ZySC35	2	---NA---	152	0			0
ZySC36	2	histone h4	618	gi|195617694|gb|ACG30677.1|histone H4 [Zea mays]	ACG30677	4.24881e-39	97	164.851	86	84
ZyS003C	1	developing tubers solanum tuberosum cdna clone 21501 5 mrna	237	gi|83417630|gb|DV999624.1|KL4B.103I21F.051103T7 KL4B Nicotiana tabacum cDNA clone KL4B.103I21, mRNA sequence.	DV999624	1.3221e-112	99	414.258	232	231
ZyS004C	1	unknown [Picea sitchensis]	358	gi|116781287|gb|ABK22038.1|unknown [Picea sitchensis] >gi|224284560|gb|ACN40013.1| unknown [Picea sitchensis]	ABK22038	2.48802e-06	82	55.0694	35	29
ZyS010C	1	werner syndrome atp-dependent helicase	288	gi|225450559|ref|XP_002277541.1|PREDICTED: hypothetical protein [Vitis vinifera]	XP_002277541	2.27742e-23	90	111.694	63	57
ZyS016C	1	m030_arath ame: full=uncharacterized mitochondrial protein g00030 ame: full=orf107a	289	gi|57013900|ref|YP_173374.1|hypothetical protein NitaMp027 [Nicotiana tabacum] >gi|57014030|ref|YP_173501.1| hypothetical protein NitaMp164 [Nicotiana tabacum] >gi|56806536|dbj|BAD83437.1| hypothetical protein [Nicotiana tabacum] >gi|56806666|dbj|BAD83567.1| hypothetical protein [Nicotiana tabacum]	YP_173374	9.2462e-25	100	116.316	53	53
ZyS018C	1	agn_rnc nicotiana tabacum cdna 3 mrna	477	gi|190738562|gb|FG150941.1|AGN_RNC112xl24r1.ab1 AGN_RNC Nicotiana tabacum cDNA 3', mRNA sequence.	FG150941	7.1952e-177	90	628.859	472	429
ZyS020C	1	histone h3	554	gi|262107961|gb|EEY66013.1|histone H3 [Phytophthora infestans T30-4] >gi|262111388|gb|EEY69440.1| histone, putative [Phytophthora infestans T30-4]	EEY66013	9.8929e-17	96	90.1225	64	62
ZyS030C	1	chemocyanin precursor	266	gi|7670834|gb|AAF66243.1|AF243181_1plantacyanin [Lycopersicon esculentum]	AAF66243	1.7303e-23	79	112.079	79	63
ZyS031C	1	60s ribosomal protein l35	506	gi|62751093|dbj|BAD95794.1|similar to 60S ribosomal protein L35 [Solanum lycopersicum]	BAD95794	1.45487e-28	95	129.028	73	70
ZyS038C	1	adp-ribosylation factor	275	gi|242037651|ref|XP_002466220.1|hypothetical protein SORBIDRAFT_01g003770 [Sorghum bicolor] >gi|241920074|gb|EER93218.1| hypothetical protein SORBIDRAFT_01g003770 [Sorghum bicolor]	XP_002466220	1.07479e-17	100	92.8189	47	47
ZyS046C	1	fs413096 normalized full-length tobacco cdna library nicotiana tabacum cdna clone tbk02gr0034_2_d03 5 mrna	128	gi|254645815|dbj|FS413096.1|FS413096 normalized full-length tobacco cDNA library Nicotiana tabacum cDNA clone TBK02GR0034_2_D03 5', mRNA sequence.	FS413096	3.44078e-40	100	172.606	95	95
ZyS050C	1	m030_arath ame: full=uncharacterized mitochondrial protein g00030 ame: full=orf107a	752	gi|57013900|ref|YP_173374.1|hypothetical protein NitaMp027 [Nicotiana tabacum] >gi|57014030|ref|YP_173501.1| hypothetical protein NitaMp164 [Nicotiana tabacum] >gi|56806536|dbj|BAD83437.1| hypothetical protein [Nicotiana tabacum] >gi|56806666|dbj|BAD83567.1| hypothetical protein [Nicotiana tabacum]	YP_173374	2.53557e-35	77	152.91	106	82
ZyS051C	1	agn_rnc nicotiana tabacum cdna 3 mrna	341	gi|92024264|gb|EB435969.1|TL13.002P07F.060117T7 TL13 Nicotiana tabacum cDNA clone TL13.002P07, mRNA sequence.	EB435969	3.14354e-173	100	616.235	341	341
ZyS054C	1	b06_j001_plate_89 j001 nicotiana benthamiana cdna 5 uridine kinase-like protein (os02g0708200 protein) mrna	221	gi|120547765|gb|EH366629.1|B06_j001_plate_89 j001 Nicotiana benthamiana cDNA 5' similar to Uridine kinase-like protein (Os02g0708200 protein), mRNA sequence.	EH366629	3.50167e-37	90	163.589	120	108
ZyS055C	1	nad h:quinone oxidoreductase	534	gi|75153341|sp|Q8H9D2.1|NQR_SOLTURecName: Full=NAD(P)H:quinone oxidoreductase; Short=NAD(P)H:QR >gi|24745889|dbj|BAC23037.1| NAD(P)H:quinone oxidoreductase [Solanum tuberosum]	Q8H9D2	5.67248e-48	91	193.741	108	99
ZyS066C	1	60s ribosomal protein l37a	601	gi|255627121|gb|ACU13905.1|unknown [Glycine max]	ACU13905	1.31184e-10	100	70.0922	71	71
ZyS067C	1	m030_arath ame: full=uncharacterized mitochondrial protein g00030 ame: full=orf107a	508	gi|57013900|ref|YP_173374.1|hypothetical protein NitaMp027 [Nicotiana tabacum] >gi|57014030|ref|YP_173501.1| hypothetical protein NitaMp164 [Nicotiana tabacum] >gi|56806536|dbj|BAD83437.1| hypothetical protein [Nicotiana tabacum] >gi|56806666|dbj|BAD83567.1| hypothetical protein [Nicotiana tabacum]	YP_173374	3.43388e-25	98	117.857	55	54
ZyS068C	1	---NA---	422	0			0
ZyS069C	1	60s ribosomal protein l37a	465	gi|255626231|gb|ACU13460.1|unknown [Glycine max]	ACU13460	8.62987e-15	98	83.1889	55	54
ZyS070C	1	glutathione s-transferase	660	gi|416652|sp|Q03666.1|GSTX4_TOBACRecName: Full=Probable glutathione S-transferase; AltName: Full=Auxin-induced protein PCNT107 >gi|19793|emb|CAA39707.1| auxin-induced protein [Nicotiana tabacum]	Q03666	1.25929e-42	100	176.792	122	122
ZyS072C	1	kr3b nicotiana tabacum cdna clone mrna	118	gi|254614089|dbj|FS400527.1|FS400527 normalized full-length tobacco cDNA library Nicotiana tabacum cDNA clone TBK01A01NGRL0078_1_B03 5', mRNA sequence.	FS400527	6.34544e-49	100	201.46	111	111
ZyS075C	1	kn6b nicotiana tabacum cdna clone mrna	552	gi|44674292|emb|CR287726.1|CR287726 Oryza sativa library (Han B) Oryza sativa cDNA clone y607a08p3, mRNA sequence.	CR287726	7.88244e-171	100	609.022	337	337
ZyS078C	1	fructose-bisphosphate aldolase	429	gi|14484932|gb|AAK62818.1|fructose-1,6-bisphosphate aldolase [Lycopersicon esculentum]	AAK62818	7.74259e-08	97	60.077	43	42
ZyS081C	1	agn_rnc nicotiana tabacum cdna 5 mrna	317	gi|190828449|gb|FG171623.1|AGN_RNC129xg22f1.ab1 AGN_RNC Nicotiana tabacum cDNA 5', mRNA sequence.	FG171623	1.60653e-119	99	437.702	247	245
ZyS084C	1	h32_lillo ame: full=histone	219	gi|119370645|sp|Q402E1.3|H32_LILLORecName: Full=Histone H3.2	Q402E1	6.30919e-06	100	49.2914	54	54
ZyS085C	1	m030_arath ame: full=uncharacterized mitochondrial protein g00030 ame: full=orf107a	369	gi|57013900|ref|YP_173374.1|hypothetical protein NitaMp027 [Nicotiana tabacum] >gi|57014030|ref|YP_173501.1| hypothetical protein NitaMp164 [Nicotiana tabacum] >gi|56806536|dbj|BAD83437.1| hypothetical protein [Nicotiana tabacum] >gi|56806666|dbj|BAD83567.1| hypothetical protein [Nicotiana tabacum]	YP_173374	4.15629e-25	100	117.472	53	53
ZyS091C	1	ubiquitin-ribosomal protein fusion s27a	276	gi|117607067|gb|ABK42077.1|ubiquitin extension protein [Capsicum annuum]	ABK42077	3.43717e-24	88	114.39	71	63
ZyS093C	1	kl4b nicotiana tabacum cdna clone mrna	529	gi|83417391|gb|DV999385.1|KL4B.101O02F.051103T7 KL4B Nicotiana tabacum cDNA clone KL4B.101O02, mRNA sequence.	DV999385	1.27542e-161	100	578.364	320	320
ZyS094C	1	dehydroascorbate reductase	708	gi|28192427|gb|AAL71857.1|dehydroascorbate reductase [Nicotiana tabacum]	AAL71857	3.13819e-61	98	238.81	119	117
ZyS095C	1	am784872 diurnal library nicotiana tabacum cdna clone mrna	314	gi|156705002|emb|AM784872.1|AM784872 DL, diurnal library Nicotiana tabacum cDNA clone nt005229058, mRNA sequence.	AM784872	4.26506e-114	98	419.668	242	239
ZyS099C	1	histidine phosphotransfer protein	382	gi|157347861|emb|CAO22448.1|unnamed protein product [Vitis vinifera]	CAO22448	1.26563e-42	90	175.637	109	99
ZyS101C	1	cho_sl nicotiana tabacum mrna	199	gi|92019172|gb|EB430988.1|KL5B.111H06F.060117T7 KL5B Nicotiana tabacum cDNA clone KL5B.111H06, mRNA sequence.	EB430988	2.07632e-96	100	360.157	199	199
ZyS103C	1	ubiquinol-cytochrome c reductase complex ubiquinone-binding protein qp-c	247	gi|1174867|sp|P46269.2|QCR8_SOLTURecName: Full=Cytochrome b-c1 complex subunit 8; AltName: Full=Ubiquinol-cytochrome c reductase complex ubiquinone-binding protein QP-C; AltName: Full=Ubiquinol-cytochrome c reductase complex 8.2 kDa protein; AltName: Full=Complex III subunit VII; AltName: Full=Complex III subunit 8 >gi|633687|emb|CAA55862.1| ubiquinol--cytochrome c reductase [Solanum tuberosum] >…	P46269	8.8285e-23	58	105.916	51	30
ZyS107C	1	kg9b nicotiana tabacum cdna clone mrna	145	gi|254630976|dbj|FS424343.1|FS424343 normalized full-length tobacco cDNA library Nicotiana tabacum cDNA clone TBK02GR0065_2_F01 5', mRNA sequence.	FS424343	6.4223e-63	100	248.348	137	137
ZyS114C	1	fs385251 normalized full-length tobacco cdna library nicotiana tabacum cdna clone tbk01a01ngrl0035_3_h03 5 mrna	225	gi|254606946|dbj|FS385251.1|FS385251 normalized full-length tobacco cDNA library Nicotiana tabacum cDNA clone TBK01A01NGRL0035_3_H03 5', mRNA sequence.	FS385251	5.65747e-79	98	302.449	217	214
ZyS115C	1	protein binding zinc ion binding	464	gi|225461110|ref|XP_002279640.1|PREDICTED: hypothetical protein [Vitis vinifera]	XP_002279640	1.09655e-09	85	66.2402	40	34
ZyS116C	1	protein	118	gi|255633518|gb|ACU17117.1|unknown [Glycine max]	ACU17117	1.24844e-13	97	79.337	39	38
ZyS118C	1	60s ribosomal protein	434	gi|15222385|ref|NP_177120.1|RPL34 (RIBOSOMAL PROTEIN L34); structural constituent of ribosome [Arabidopsis thaliana] >gi|75170037|sp|Q9FE65.1|RL342_ARATH RecName: Full=60S ribosomal protein L34-2 >gi|10092293|gb|AAG12705.1|AC021046_6 60S ribosomal protein L34, putative; 10936-9755 [Arabidopsis thaliana] >gi|11692902|gb|AAG40054.1|AF324703_1 T6C23.18 [Arabidopsis thaliana] >gi|11993857|gb|AAG42912…	NP_177120	1.95145e-27	100	125.176	61	61
ZyS119C	1	ubiquitin-like protein smt3	427	gi|116783570|gb|ABK23000.1|unknown [Picea sitchensis] >gi|116784220|gb|ABK23261.1| unknown [Picea sitchensis]	ABK23000	9.48309e-14	96	79.7221	78	75
ZyS121C	1	gast1 protein	576	gi|207091401|gb|ACI23371.1|snakin-1 [Solanum tuberosum] >gi|207091403|gb|ACI23372.1| snakin-1 [Solanum tuberosum] >gi|207091405|gb|ACI23373.1| snakin-1 [Solanum tuberosum] >gi|207091407|gb|ACI23374.1| snakin-1 [Solanum tuberosum] >gi|220067265|gb|ACL79835.1| Snakin-1 [Solanum tuberosum]	ACI23371	2.90158e-33	91	145.206	71	65
ZyS128C	1	cationic peroxidase 2	747	gi|129808|sp|P22196.1|PER2_ARAHYRecName: Full=Cationic peroxidase 2; AltName: Full=PNPC2; Flags: Precursor >gi|166475|gb|AAA32676.1| cationic peroxidase	P22196	2.42364e-46	83	189.504	127	106
ZyS130C	1	kn6b nicotiana tabacum cdna clone mrna	558	gi|156639460|emb|AM785377.1|AM785377 COL, cold overnight library Nicotiana tabacum cDNA clone nt006013069, mRNA sequence.	AM785377	2.1397e-165	100	590.988	327	327
ZyS131C	1	tt-23_k20 tobacco leaf library nicotiana tabacum mrna	221	gi|190135712|gb|FG633381.1|TT-23_K20 tobacco leaf library Nicotiana tabacum cDNA, mRNA sequence.	FG633381	8.22786e-58	98	232.118	135	133
ZyS137C	1	m030_arath ame: full=uncharacterized mitochondrial protein g00030 ame: full=orf107a	385	gi|57013900|ref|YP_173374.1|hypothetical protein NitaMp027 [Nicotiana tabacum] >gi|57014030|ref|YP_173501.1| hypothetical protein NitaMp164 [Nicotiana tabacum] >gi|56806536|dbj|BAD83437.1| hypothetical protein [Nicotiana tabacum] >gi|56806666|dbj|BAD83567.1| hypothetical protein [Nicotiana tabacum]	YP_173374	5.3206e-25	98	117.087	56	55
ZyS139C	1	26s proteasome non-atpase regulatory	670	gi|225431100|ref|XP_002264558.1|PREDICTED: hypothetical protein [Vitis vinifera]	XP_002264558	1.0483e-44	98	183.726	136	134
ZyS146C	1	cog3536: uncharacterized protein conserved in bacteria	561	gi|225452210|ref|XP_002271033.1|PREDICTED: hypothetical protein [Vitis vinifera]	XP_002271033	1.66932e-43	95	179.104	95	91
ZyS147C	1	predicted protein [Populus trichocarpa]	200	gi|224065419|ref|XP_002301808.1|predicted protein [Populus trichocarpa] >gi|118487662|gb|ABK95656.1| unknown [Populus trichocarpa] >gi|222843534|gb|EEE81081.1| predicted protein [Populus trichocarpa]	XP_002301808	1.9206e-06	79	55.4546	54	43
ZyS152C	1	kt7 nicotiana tabacum cdna clone mrna	299	gi|92038055|gb|EB449760.1|KT7C.104M09F.051219T7 KT7 Nicotiana tabacum cDNA clone KT7C.104M09, mRNA sequence.	EB449760	6.01331e-150	100	538.69	298	298
ZyS153C	1	nicotiana tabacum cdna-aflp-fragment bt31-m2-042	107	gi|38423382|emb|AJ538975.1|Nicotiana tabacum cDNA-AFLP-fragment BT31-M2-042	AJ538975	2.52806e-46	100	192.443	106	106
ZyS158C	1	nicotiana tabacum mitochondrial complete genome	223	gi|56806513|dbj|BA000042.1|Nicotiana tabacum mitochondrial DNA, complete genome	BA000042	8.37337e-108	99	398.027	223	222
ZyS160C	1	proteasome subunit beta type 1	519	gi|17380185|sp|O82531.1|PSB1_PETHYRecName: Full=Proteasome subunit beta type-1; AltName: Full=20S proteasome alpha subunit F; AltName: Full=20S proteasome subunit beta-6 >gi|3608485|gb|AAC35983.1| proteasome beta subunit [Petunia x hybrida]	O82531	4.42833e-55	98	217.238	120	118
ZyS164C	1	kp1b nicotiana tabacum cdna clone mrna	230	gi|224700134|gb|FG624253.1|TOBESTR035B08 TOBEST cDNA library 1 Nicotiana tabacum cDNA 5', mRNA sequence.	FG624253	9.83112e-70	98	271.792	159	156
ZyS172C	1	histone	412	gi|256251568|emb|CAR63687.1|Putative protein similar to H3 histone, family 2 isoform 2 [Angiostrongylus cantonensis]	CAR63687	1.14091e-27	98	125.946	82	81
ZyS177C	1	nucleolar protein	690	gi|57013900|ref|YP_173374.1|hypothetical protein NitaMp027 [Nicotiana tabacum] >gi|57014030|ref|YP_173501.1| hypothetical protein NitaMp164 [Nicotiana tabacum] >gi|56806536|dbj|BAD83437.1| hypothetical protein [Nicotiana tabacum] >gi|56806666|dbj|BAD83567.1| hypothetical protein [Nicotiana tabacum]	YP_173374	5.825e-25	98	118.242	56	55
ZyS178C	1	tl13 nicotiana tabacum cdna clone mrna	145	gi|156680944|emb|AM841271.1|AM841271 seedling library, SL Nicotiana tabacum cDNA clone nt002241067, mRNA sequence.	AM841271	7.82396e-62	99	244.741	138	137
ZyS184C	1	histone 2	608	gi|124360158|gb|ABN08174.1|Histone H2A; Histone-fold [Medicago truncatula] >gi|124360160|gb|ABN08176.1| Histone H2A; Histone-fold [Medicago truncatula]	ABN08174	7.08866e-44	87	180.644	129	113
ZyS187C	1	kp1b nicotiana tabacum cdna clone mrna	307	gi|76870244|gb|DV161236.1|KP1B.107H22F.050726T7 KP1B Nicotiana tabacum cDNA clone KP1B.107H22, mRNA sequence.	DV161236	5.0566e-151	100	542.297	300	300
ZyS188C	1	40s ribosomal protein s13	325	gi|255541262|ref|XP_002511695.1|40S ribosomal protein S13, putative [Ricinus communis] >gi|223548875|gb|EEF50364.1| 40S ribosomal protein S13, putative [Ricinus communis]	XP_002511695	1.85079e-17	100	92.0485	62	62
ZyS189C	1	acyl carrier protein	747	gi|189498314|gb|ACE06753.1|plastid acyl carrier protein [Camellia oleifera]	ACE06753	6.83015e-41	80	171.4	141	114
ZyS190C	1	60s ribosomal protein l28	442	gi|76573317|gb|ABA46763.1|unknown [Solanum tuberosum]	ABA46763	6.15264e-45	94	183.341	102	96
ZyS195C	1	histone	394	gi|262107961|gb|EEY66013.1|histone H3 [Phytophthora infestans T30-4] >gi|262111388|gb|EEY69440.1| histone, putative [Phytophthora infestans T30-4]	EEY66013	2.79017e-21	97	104.76	72	70
ZyS205C	1	dehydroascorbate reductase	528	gi|28192427|gb|AAL71857.1|dehydroascorbate reductase [Nicotiana tabacum]	AAL71857	2.7977e-15	100	85.1149	40	40
ZyS206C	1	---NA---	535	0			0
ZyS210C	1	kl5b nicotiana tabacum cdna clone mrna	413	gi|224701888|gb|FG628611.1|TOBESTR086E11 TOBEST cDNA library 1 Nicotiana tabacum cDNA 5', mRNA sequence.	FG628611	0	99	715.42	399	398
ZyS221C	1	60s ribosomal protein l7	876	gi|77999275|gb|ABB16984.1|thaliana 60S ribosomal protein L7 (At2g44120) [Solanum tuberosum]	ABB16984	7.59039e-112	94	407.527	244	231
ZyS227C	1	acyl carrier protein	741	gi|76161006|gb|ABA40466.1|unknown [Solanum tuberosum]	ABA40466	1.27179e-23	77	114.005	84	65
ZyS230C	1	bp134321 mat001 nicotiana tabacum cdna clone mrna	383	gi|32877206|dbj|BP134321.1|BP134321 MAT001 Nicotiana tabacum cDNA clone BY6685, mRNA sequence.	BP134321	1.8601e-75	96	291.629	191	184
ZyS231C	1	gast1 protein	550	gi|207091401|gb|ACI23371.1|snakin-1 [Solanum tuberosum] >gi|207091403|gb|ACI23372.1| snakin-1 [Solanum tuberosum] >gi|207091405|gb|ACI23373.1| snakin-1 [Solanum tuberosum] >gi|207091407|gb|ACI23374.1| snakin-1 [Solanum tuberosum] >gi|220067265|gb|ACL79835.1| Snakin-1 [Solanum tuberosum]	ACI23371	7.40503e-33	90	143.665	71	64
ZyS232C	1	kr3b nicotiana tabacum cdna clone mrna	215	gi|254652227|dbj|FS387673.1|FS387673 normalized full-length tobacco cDNA library Nicotiana tabacum cDNA clone TBK01A01NGRL0042_2_D08 5', mRNA sequence.	FS387673	4.69875e-86	100	325.893	180	180
ZyS234C	1	proteasome component c5	598	gi|17380185|sp|O82531.1|PSB1_PETHYRecName: Full=Proteasome subunit beta type-1; AltName: Full=20S proteasome alpha subunit F; AltName: Full=20S proteasome subunit beta-6 >gi|3608485|gb|AAC35983.1| proteasome beta subunit [Petunia x hybrida]	O82531	4.54613e-48	100	194.512	135	135
ZyS237C	1	60s ribosomal protein bbc1 protein	778	gi|76573319|gb|ABA46764.1|unknown [Solanum tuberosum]	ABA46764	2.48267e-89	98	332.413	185	182
ZyS241C	1	nicotiana tabacum clone cd40 26s ribosomal rna partial sequence	105	gi|154354363|gb|EU029649.1|Nicotiana tabacum clone CD40 26S ribosomal RNA gene, partial sequence	EU029649	3.65056e-44	99	185.23	105	104
ZyS242C	1	ef1a_sollc ame: full=elongation factor 1-alpha short=ef-1-alpha	154	gi|119150|sp|P17786.1|EF1A_SOLLCRecName: Full=Elongation factor 1-alpha; Short=EF-1-alpha	P17786	8.4591e-06	100	48.9062	49	49
ZyS243C	1	est_csp nicotiana tabacum mrna	140	gi|254641748|dbj|FS417108.1|FS417108 normalized full-length tobacco cDNA library Nicotiana tabacum cDNA clone TBK02GR0045_2_D07 5', mRNA sequence.	FS417108	1.44295e-64	100	253.758	140	140
ZyS246C	1	histone	398	gi|195606516|gb|ACG25088.1|histone H3 [Zea mays]	ACG25088	2.59484e-27	84	124.79	109	92
ZyS250C	1	est888791 petunia early fruit development cdna library petunia x hybrida cdna clone petunia-yf-2-g11 5 mrna	375	gi|52593954|gb|CV299544.1|EST888791 petunia early fruit development cDNA library Petunia x hybrida cDNA clone Petunia-YF-2-G11 5' end, mRNA sequence.	CV299544	1.81894e-56	60	228.511	275	167
ZyS251C	1	---NA---	381	0			0
ZyS254C	1	ubiquitin-like protein smt3	509	gi|213868279|gb|ACJ54186.1|SUMO [Nicotiana benthamiana]	ACJ54186	9.61003e-44	94	179.489	96	91
ZyS256C	1	tom5 (mitochondrial import receptor subunit tom5 homolog)	368	gi|224130032|ref|XP_002328637.1|predicted protein [Populus trichocarpa] >gi|222838813|gb|EEE77164.1| predicted protein [Populus trichocarpa]	XP_002328637	9.31758e-17	85	89.7373	54	46
ZyS259C	1	tobestr116b10 tobest cdna library 1 nicotiana tabacum cdna 5 mrna	292	gi|224705799|gb|FG631182.1|TOBESTR116B10 TOBEST cDNA library 1 Nicotiana tabacum cDNA 5', mRNA sequence.	FG631182	3.69457e-146	100	526.067	291	291
ZyS263C	1	heat shock protein 101	822	gi|11561806|gb|AAC83688.2|101 kDa heat shock protein; HSP101 [Nicotiana tabacum]	AAC83688	3.26049e-74	100	282.337	147	147
ZyS265C	1	nucleosome assembly protein i-like protein	619	gi|45433319|emb|CAD27463.1|nucleosome assembly protein 1-like protein 4 [Nicotiana tabacum]	CAD27463	4.69761e-38	85	161.384	91	78
ZyS266C	1	60s ribosomal protein l17	206	gi|15223501|ref|NP_174060.1|60S ribosomal protein L17 (RPL17A) [Arabidopsis thaliana] >gi|27734446|sp|Q93VI3.1|RL171_ARATH RecName: Full=60S ribosomal protein L17-1 >gi|16226209|gb|AAL16103.1|AF428271_1 At1g27400/F17L21_20 [Arabidopsis thaliana] >gi|16226630|gb|AAL16218.1|AF428449_1 At1g27400/F17L21_20 [Arabidopsis thaliana] >gi|14335140|gb|AAK59850.1| At1g27400/F17L21_20 [Arabidopsis thaliana] >…	NP_174060	4.84058e-18	97	93.9745	46	45
ZyS269C	1	m030_arath ame: full=uncharacterized mitochondrial protein g00030 ame: full=orf107a	272	gi|157354244|emb|CAO46825.1|unnamed protein product [Vitis vinifera]	CAO46825	1.31548e-23	98	112.464	52	51
ZyS284C	1	histone	647	gi|262107961|gb|EEY66013.1|histone H3 [Phytophthora infestans T30-4] >gi|262111388|gb|EEY69440.1| histone, putative [Phytophthora infestans T30-4]	EEY66013	8.85538e-22	97	107.457	73	71
ZyS285C	1	agn_rnc nicotiana tabacum cdna 3 mrna	344	gi|190811084|gb|FG190283.1|AGN_PNL216ar1_d8.trimmed.seq AGN_PNL Nicotiana tabacum cDNA 3', mRNA sequence.	FG190283	4.41243e-165	99	589.185	343	342
ZyS287C	1	polyubiquitin 2	519	gi|255677281|dbj|BAF20135.2|Os06g0650100 [Oryza sativa Japonica Group]	BAF20135	1.56773e-68	65	261.922	164	108
ZyS291C	1	protein	712	gi|24371053|dbj|BAC22124.1|t-complex polypeptide 1 [Bruguiera sexangula]	BAC22124	3.57337e-57	88	225.328	145	128
ZyS292C	1	dna binding	496	gi|255568758|ref|XP_002525350.1|DNA binding protein, putative [Ricinus communis] >gi|223535313|gb|EEF36988.1| DNA binding protein, putative [Ricinus communis]	XP_002525350	6.47898e-31	64	136.732	153	99
ZyS309C	1	kn6b nicotiana tabacum cdna clone mrna	139	gi|254654815|dbj|FS393488.1|FS393488 normalized full-length tobacco cDNA library Nicotiana tabacum cDNA clone TBK01A01NGRL0058_1_H11 5', mRNA sequence.	FS393488	4.98933e-64	100	251.955	139	139
ZyS311C	1	conserved hypothetical protein [Ricinus communis]	355	gi|255553169|ref|XP_002517627.1|conserved hypothetical protein [Ricinus communis] >gi|223543259|gb|EEF44791.1| conserved hypothetical protein [Ricinus communis]	XP_002517627	7.26741e-06	68	53.5286	47	32
ZyS316C	1	predicted protein [Populus trichocarpa]	386	gi|224117032|ref|XP_002317457.1|predicted protein [Populus trichocarpa] >gi|222860522|gb|EEE98069.1| predicted protein [Populus trichocarpa]	XP_002317457	2.31326e-20	64	101.679	82	53
ZyS317C	1	jacalin lectin family protein	722	gi|76161006|gb|ABA40466.1|unknown [Solanum tuberosum]	ABA40466	1.24838e-34	66	96.2857	83	55
ZyS320C	1	mrna for glycine rich protein 2	273	gi|19742|emb|X60007.1|N.sylvestris mRNA for glycine rich protein 2 (GRP2)	X60007	3.69577e-107	98	396.224	227	224
ZyS322C	1	fs380263 normalized full-length tobacco cdna library nicotiana tabacum cdna clone tbk01a01ngrl0022_1_a08 5 mrna	274	gi|254606826|dbj|FS380263.1|FS380263 normalized full-length tobacco cDNA library Nicotiana tabacum cDNA clone TBK01A01NGRL0022_1_A08 5', mRNA sequence.	FS380263	1.78189e-124	99	453.932	268	267
ZyS325C	1	protein	575	gi|255558226|ref|XP_002520140.1|conserved hypothetical protein [Ricinus communis] >gi|223540632|gb|EEF42195.1| conserved hypothetical protein [Ricinus communis]	XP_002520140	5.76705e-26	92	120.939	63	58
ZyS331C	1	gast1 protein	544	gi|207091401|gb|ACI23371.1|snakin-1 [Solanum tuberosum] >gi|207091403|gb|ACI23372.1| snakin-1 [Solanum tuberosum] >gi|207091405|gb|ACI23373.1| snakin-1 [Solanum tuberosum] >gi|207091407|gb|ACI23374.1| snakin-1 [Solanum tuberosum] >gi|220067265|gb|ACL79835.1| Snakin-1 [Solanum tuberosum]	ACI23371	3.78371e-34	89	147.902	88	79
ZyS333C	1	60s ribosomal protein l31	532	gi|255546227|ref|XP_002514173.1|60S ribosomal protein L31, putative [Ricinus communis] >gi|223546629|gb|EEF48127.1| 60S ribosomal protein L31, putative [Ricinus communis]	XP_002514173	1.1911e-37	96	159.458	104	100
ZyS334C	1	kr2b nicotiana tabacum cdna clone mrna	223	gi|92035380|gb|EB447085.1|KR2B.113N20F.060128T7 KR2B Nicotiana tabacum cDNA clone KR2B.113N20, mRNA sequence.	EB447085	2.22555e-109	100	403.438	223	223
ZyS345C	1	af153277nicotiana tabacum dna-directed rna polymerase iia complete cds	160	gi|4960149|gb|AF153277.1|AF153277Nicotiana tabacum DNA-directed RNA polymerase IIa mRNA, complete cds	AF153277	3.8059e-34	97	152.769	89	87
ZyS348C	1	protein	420	gi|255580350|ref|XP_002531003.1|phospholipase C, putative [Ricinus communis] >gi|223529430|gb|EEF31391.1| phospholipase C, putative [Ricinus communis]	XP_002531003	2.86625e-26	83	121.324	137	115
ZyS351C	1	histone h2	803	gi|255626455|gb|ACU13572.1|unknown [Glycine max]	ACU13572	1.37568e-37	100	160.614	82	82

## Sheet: STCE
Seq ID	EST Number	Sequence desc.	Sequence length	Hit desc.	Hit ACC	E-Value	Similarity	Score	Alignment length	Positives
STCEC01	60	glutathione s-transferase	1026	gi|232202|sp|P30109.1|GSTF1_TOBACRecName: Full=Glutathione S-transferase PARB; AltName: Full=GST class-phi >gi|218294|dbj|BAA01394.1| glutathione S-transferase [Nicotiana tabacum]	P30109	6.34704e-119	100	431.409	213	213
STCEC02	35	glutathione s-transferase	1105	gi|114208|sp|P25317.1|GSTXA_TOBACRecName: Full=Probable glutathione S-transferase parA; AltName: Full=Auxin-regulated protein parA; AltName: Full=STR246C protein >gi|170283|gb|AAA67894.1| par peptide >gi|530740|emb|CAA56790.1| STR246C [Nicotiana tabacum]	P25317	1.57498e-126	100	456.833	220	220
STCEC03	23	auxin-induced protein	1107	gi|10567806|gb|AAG16757.1|putative glutathione S-transferase T2 [Lycopersicon esculentum]	AAG16757	8.46573e-96	88	354.755	216	191
STCEC04	17	cho_sl nicotiana tabacum mrna	731	gi|123217946|gb|EH618657.1|CHO_SL015xe03f2.ab1 CHO_SL Nicotiana tabacum cDNA, mRNA sequence.	EH618657	6.68583e-129	78	470.162	514	406
STCEC05	11	non-symbiotic hemoglobin class 1	850	gi|27085253|gb|AAN85431.1|hemoglobin [Solanum tuberosum]	AAN85431	8.00336e-71	94	271.166	152	144
STCEC06	10	protein	1114	gi|2414570|emb|CAB16317.1|cysteine proteinase precursor [Nicotiana tabacum]	CAB16317	7.74115e-89	97	331.643	283	276
STCEC07	6	histone h4	412	gi|260766929|gb|ACX50406.1|histone H4 [Eriobotrya japonica]	ACX50406	4.94888e-31	100	137.117	70	70
STCEC08	6	kg9b nicotiana tabacum cdna clone mrna	366	gi|224702636|gb|FG629025.1|TOBESTR091C12 TOBEST cDNA library 1 Nicotiana tabacum cDNA 5', mRNA sequence.	FG629025	0	100	643.286	356	356
STCEC09	4	agn_rnc nicotiana tabacum cdna 3 mrna	521	gi|190803178|gb|FG171409.1|AGN_RNC101xd19r1.ab1 AGN_RNC Nicotiana tabacum cDNA 3', mRNA sequence.	FG171409	0	98	866.903	497	491
STCEC10	3	fructose- -bisphosphatase	284	gi|255646999|gb|ACU23968.1|unknown [Glycine max]	ACU23968	6.67428e-23	96	110.153	92	89
STCEC11	3	cellulose synthase-like protein	797	gi|224128722|ref|XP_002328950.1|glycosyltransferase, CAZy family GT2 [Populus trichocarpa] >gi|222839184|gb|EEE77535.1| glycosyltransferase, CAZy family GT2 [Populus trichocarpa]	XP_002328950	3.09492e-66	85	255.758	260	223
STCEC12	3	predicted protein [Populus trichocarpa]	651	gi|224122946|ref|XP_002330403.1|predicted protein [Populus trichocarpa] >gi|222871788|gb|EEF08919.1| predicted protein [Populus trichocarpa]	XP_002330403	2.55714e-09	64	55.4546	34	22
STCEC13	3	cysteine protease	808	gi|2414570|emb|CAB16317.1|cysteine proteinase precursor [Nicotiana tabacum]	CAB16317	4.48155e-44	96	182.185	178	171
STCEC14	3	fs424052 normalized full-length tobacco cdna library nicotiana tabacum cdna clone tbk02gr0064_3_d02 5 mrna	653	gi|254616295|dbj|FS424052.1|FS424052 normalized full-length tobacco cDNA library Nicotiana tabacum cDNA clone TBK02GR0064_3_D02 5', mRNA sequence.	FS424052	0	94	720.83	510	483
STCEC15	2	sorbitol dehydrogenase-like protein	640	gi|78183416|dbj|BAE47038.1|sorbitol related enzyme [Solanum lycopersicum]	BAE47038	3.13774e-64	96	248.44	188	182
STCEC16	2	kr3b nicotiana tabacum cdna clone mrna	184	gi|52834195|dbj|BP530468.1|BP530468 MAT005 Nicotiana tabacum cDNA clone BY22103, mRNA sequence.	BP530468	1.19329e-54	97	221.297	130	127
STCEC17	2	Ubiquitin [Medicago truncatula]	704	gi|124359456|gb|ABN05900.1|Ubiquitin [Medicago truncatula]	ABN05900	3.57084e-09	73	65.855	75	55
STCEC18	2	kp1b nicotiana tabacum cdna clone mrna	308	gi|254654561|dbj|FS383146.1|FS383146 normalized full-length tobacco cDNA library Nicotiana tabacum cDNA clone TBK01A01NGRL0029_4_F03 5', mRNA sequence.	FS383146	2.46448e-123	95	450.325	306	293
STCEC19	2	protein	327	gi|118487230|gb|ABK95443.1|unknown [Populus trichocarpa]	ABK95443	1.32136e-15	96	85.8853	51	49
STCEC20	2	tt-48_k22 samsun trichome library nicotiana tabacum mrna	794	gi|190137874|gb|FG638473.1|TT-48_K22 Samsun trichome library Nicotiana tabacum cDNA, mRNA sequence.	FG638473	0	98	1054.45	622	611
STCEC21	2	protein	308	gi|2500354|sp|P93847.1|RL10_SOLMERecName: Full=60S ribosomal protein L10; AltName: Full=EQM >gi|1902894|dbj|BAA19462.1| QM family protein [Solanum melongena]	P93847	1.10059e-38	100	162.54	102	102
STCEC22	2	rhicadhesin receptor	514	gi|40949663|gb|AAR97545.1|germin-like protein [Nicotiana attenuata]	AAR97545	2.11198e-38	100	161.77	134	134
STCEC23	2	leucine aminopeptidase	650	gi|27463709|gb|AAO15916.1|neutral leucine aminopeptidase preprotein; preLAP-N; metallo-exopeptidase; leucyl aminopeptidase; LAP [Lycopersicon esculentum]	AAO15916	1.47019e-40	97	169.859	121	118
STCEC24	2	tubulin alpha	963	gi|17402471|emb|CAD13178.1|alpha-tubulin [Nicotiana tabacum]	CAD13178	5.14596e-160	97	567.77	293	286
STCEC25	2	gly m bd 28k allergen	574	gi|48210049|gb|AAT40548.1|Putative vicilin, identical [Solanum demissum]	AAT40548	4.97082e-78	88	293.893	195	173
STCEC26	2	tt-38_l04 k326 late senescent leaf library nicotiana tabacum mrna	793	gi|190146132|gb|FG645067.1|TT-38_L04 K326 late senescent leaf library Nicotiana tabacum cDNA, mRNA sequence.	FG645067	4.03839e-75	70	291.629	618	433
STCEC27	2	b-type cyclin	313	gi|2196453|dbj|BAA20425.1|B-type cyclin [Nicotiana tabacum]	BAA20425	5.42835e-41	98	170.244	101	99
STCEC28	2	---NA---	647
STCEC29	2	actin depolymerizing factor 3	290	gi|89276303|gb|ABD66508.1|actin depolymerizing factor 6 [Gossypium hirsutum]	ABD66508	6.64166e-15	96	83.5741	80	77
STCEC30	2	3 -bisphosphate nucleotidase	641	gi|255567433|ref|XP_002524696.1|diphosphonucleoside phosphohydrolase, putative [Ricinus communis] >gi|223536057|gb|EEF37715.1| diphosphonucleoside phosphohydrolase, putative [Ricinus communis]	XP_002524696	7.53794e-34	81	147.517	135	110
STCEC31	2	40s ribosomal protein s23	639	gi|77999293|gb|ABB16993.1|unknown [Solanum tuberosum]	ABB16993	2.09493e-76	100	288.886	142	142
STCEC32	2	protein	337	gi|255627667|gb|ACU14178.1|unknown [Glycine max]	ACU14178	8.72194e-28	78	126.331	96	75
STCEC33	2	luminal binding protein	1053	gi|729623|sp|Q03685.1|BIP5_TOBACRecName: Full=Luminal-binding protein 5; Short=BiP 5; AltName: Full=78 kDa glucose-regulated protein homolog 5; AltName: Full=GRP 78-5; Flags: Precursor >gi|19813|emb|CAA42660.1| luminal binding protein (BiP) [Nicotiana tabacum]	Q03685	3.27308e-134	98	482.256	296	293
STCEC34	2	wrky transcription	993	gi|37910167|gb|AAO86686.1|transcription factor CaWRKY1 [Capsicum annuum]	AAO86686	2.85558e-36	48	156.762	149	72
STCEC35	2	chloroplast inner envelope	591	gi|219842172|dbj|BAH10643.1|2-methyl-6-geranylgeranylbenzoquinone methyltranferase [Hevea brasiliensis]	BAH10643	2.39987e-78	95	295.049	150	143
STCEC36	2	40s ribosomal protein s20	571	gi|255640525|gb|ACU20548.1|unknown [Glycine max]	ACU20548	3.79711e-30	98	134.806	83	82
STCEC37	2	malate dehydrogenase	500	gi|10798652|emb|CAC12826.1|malate dehydrogenase [Nicotiana tabacum]	CAC12826	4.59122e-40	96	167.162	81	78
STCEC38	2	carbohydrate binding	831	gi|225449242|ref|XP_002280264.1|PREDICTED: hypothetical protein [Vitis vinifera]	XP_002280264	1.19019e-55	66	220.705	231	154
STCEC39	2	PREDICTED: hypothetical protein [Vitis vinifera]	416	gi|225427490|ref|XP_002263265.1|PREDICTED: hypothetical protein [Vitis vinifera]	XP_002263265	9.97611e-16	78	86.2705	91	71
STCEC40	2	nicotiana tabacum mitochondrial complete genome	142	gi|56806513|dbj|BA000042.1|Nicotiana tabacum mitochondrial DNA, complete genome	BA000042	5.52092e-63	100	248.348	137	137
STCE002C	1	---NA---	499
STCE004C	1	autophagy-related protein 8 precursor	649	gi|255554871|ref|XP_002518473.1|gaba(A) receptor-associated protein, putative [Ricinus communis] >gi|223542318|gb|EEF43860.1| gaba(A) receptor-associated protein, putative [Ricinus communis]	XP_002518473	1.32358e-57	96	226.483	120	116
STCE009C	1	am787635 cold overnight library nicotiana tabacum cdna clone mrna	268	gi|156706967|emb|AM787635.1|AM787635 COL, cold overnight library Nicotiana tabacum cDNA clone nt006062066, mRNA sequence.	AM787635	1.25429e-56	80	228.511	248	200
STCE013C	1	---NA---	167
STCE021C	1	glucan endo- -beta-glucosidase	474	gi|197260357|gb|ACH56716.1|beta-glucosidase 08 [Solanum lycopersicum]	ACH56716	1.53734e-48	86	195.282	138	119
STCE022C	1	nicotiana tabacum mitochondrial complete genome	390	gi|56806513|dbj|BA000042.1|Nicotiana tabacum mitochondrial DNA, complete genome	BA000042	0	99	690.173	389	387
STCE025C	1	developing tubers solanum tuberosum cdna clone 24685 5 mrna	269	gi|120552874|gb|EH371738.1|f06_j001_plate_161 j001 Nicotiana benthamiana cDNA 5' similar to Expressed protein (At2g41350/F13H10.10) (Hypothetical protein), mRNA sequence.	EH371738	6.51938e-73	90	282.612	204	185
STCE027C	1	glutathione s-transferase	605	gi|232202|sp|P30109.1|GSTF1_TOBACRecName: Full=Glutathione S-transferase PARB; AltName: Full=GST class-phi >gi|218294|dbj|BAA01394.1| glutathione S-transferase [Nicotiana tabacum]	P30109	6.8822e-29	41	77.7962	81	34
STCE028C	1	am787804 seedling sl nicotiana tabacum cdna clone mrna	298	gi|156638513|emb|AM787804.1|AM787804 seedling library, SL Nicotiana tabacum cDNA clone nt002276056, mRNA sequence.	AM787804	2.90644e-141	98	509.836	295	290
STCE032C	1	am785627 seedling sl nicotiana tabacum cdna clone mrna	440	gi|156641170|emb|AM785627.1|AM785627 seedling library, SL Nicotiana tabacum cDNA clone nt002234045, mRNA sequence.	AM785627	4.76821e-71	94	277.202	178	168
STCE033C	1	---NA---	755
STCE034C	1	glyceraldehyde-3-phosphate dehydrogenase	827	gi|157042763|gb|ABV02033.1|glyceraldehyde 3-phosphate dehydrogenase [Nicotiana langsdorffii x Nicotiana sanderae]	ABV02033	7.44883e-127	100	457.218	246	246
STCE035C	1	histone 2	665	gi|224131422|ref|XP_002328535.1|histone 2 [Populus trichocarpa] >gi|222838250|gb|EEE76615.1| histone 2 [Populus trichocarpa]	XP_002328535	7.46559e-43	96	177.563	114	110
STCE038C	1	tt-47_b24 k326 early senescent leaf library nicotiana tabacum mrna	320	gi|190144467|gb|FG643276.1|TT-47_B24 K326 early senescent leaf library Nicotiana tabacum cDNA, mRNA sequence.	FG643276	9.63041e-34	87	152.769	138	121
STCE043C	1	ribosomal protein	177	gi|225434144|ref|XP_002277820.1|PREDICTED: hypothetical protein isoform 1 [Vitis vinifera] >gi|225434146|ref|XP_002277846.1| PREDICTED: hypothetical protein isoform 2 [Vitis vinifera]	XP_002277820	1.06997e-09	94	66.2402	57	54
STCE045C	1	lipoxygenase	792	gi|1407705|gb|AAB67865.1|lipoxygenase [Solanum tuberosum]	AAB67865	1.23828e-91	84	340.117	211	178
STCE051C	1	transcription factor	322	gi|90823167|gb|ABE01085.1|BTF3 [Nicotiana benthamiana]	ABE01085	9.19869e-25	100	116.316	58	58
STCE055C	1	like 'ct099'	502	gi|27529856|dbj|BAC53943.1|DnaJ homolog [Nicotiana tabacum]	BAC53943	1.74014e-18	100	95.5153	92	92
STCE056C	1	ribosomal protein	498	gi|82621122|gb|ABB86249.1|60S ribosomal protein L15-like [Solanum tuberosum]	ABB86249	1.29387e-34	98	149.058	99	98
STCE062C	1	protein	680	gi|222822697|gb|ACM68461.1|stress-associated protein 11 [Solanum pennellii]	ACM68461	2.24224e-66	83	255.758	190	158
STCE063C	1	am793072 seedling sl nicotiana tabacum cdna clone mrna	213	gi|156674030|emb|AM793072.1|AM793072 seedling library, SL Nicotiana tabacum cDNA clone nt002255065, mRNA sequence.	AM793072	4.0726e-93	100	349.336	193	193
STCE064C	1	---NA---	217
STCE068C	1	bp133734 mat001 nicotiana tabacum cdna clone mrna	269	gi|32876619|dbj|BP133734.1|BP133734 MAT001 Nicotiana tabacum cDNA clone BY6030, mRNA sequence.	BP133734	5.7087e-99	93	369.174	272	253
STCE071C	1	elongation factor	735	gi|224081451|ref|XP_002306416.1|predicted protein [Populus trichocarpa] >gi|222855865|gb|EEE93412.1| predicted protein [Populus trichocarpa]	XP_002306416	5.36978e-59	96	231.491	163	158
STCE073C	1	tt-05_g24 samsun trichome library nicotiana tabacum mrna	685	gi|190137556|gb|FG635650.1|TT-05_G24 Samsun trichome library Nicotiana tabacum cDNA, mRNA sequence.	FG635650	0	98	1124.79	661	652
STCE074C	1	tobestr030g12 tobest cdna library 1 nicotiana tabacum cdna 5 mrna	364	gi|224705628|gb|FG623869.1|TOBESTR030G12 TOBEST cDNA library 1 Nicotiana tabacum cDNA 5', mRNA sequence.	FG623869	1.35316e-51	85	212.28	184	158
STCE076C	1	agn_rnc nicotiana tabacum cdna 3 mrna	270	gi|224699146|gb|FG631688.1|TOBESTR121H06 TOBEST cDNA library 1 Nicotiana tabacum cDNA 5', mRNA sequence.	FG631688	4.70177e-119	98	435.898	262	259
STCE079C	1	ribosomal protein l16	201	gi|1323711|gb|AAC00527.1|ribosomal protein L16 [Petunia sp.]	AAC00527	1.61302e-21	96	105.531	64	62
STCE081C	1	xyloglucan endotransglucosylase hydrolase protein 9	532	gi|45775508|gb|AAS77347.1|sadtomato protein [Capsicum annuum]	AAS77347	3.56142e-58	95	227.639	110	105
STCE083C	1	fructose bisphosphate aldolase	143	gi|83283995|gb|ABC01905.1|fructose-bisphosphate aldolase-like protein [Solanum tuberosum]	ABC01905	1.64236e-18	100	95.5153	46	46
STCE084C	1	thioredoxin h	358	gi|267124|sp|P29449.1|TRXH1_TOBACRecName: Full=Thioredoxin H-type 1; Short=Trx-H1 >gi|20047|emb|CAA41415.1| thioredoxin [Nicotiana tabacum]	P29449	2.82692e-26	98	121.324	62	61
STCE088C	1	protein	422	gi|255556119|ref|XP_002519094.1|AT14A, putative [Ricinus communis] >gi|223541757|gb|EEF43305.1| AT14A, putative [Ricinus communis]	XP_002519094	5.24783e-12	86	73.9442	46	40
STCE089C	1	nac domain ipr003441	506	gi|21105742|gb|AAM34770.1|AF509870_1nam-like protein 7 [Petunia x hybrida]	AAM34770	4.32999e-65	91	250.366	164	150
STCE092C	1	m030_arath ame: full=uncharacterized mitochondrial protein g00030 ame: full=orf107a	181	gi|157354244|emb|CAO46825.1|unnamed protein product [Vitis vinifera]	CAO46825	1.03375e-23	94	112.849	55	52
STCE093C	1	human dna sequence from clone rp11-22c13 on chromosome - contains a ribosomal protein s6 complete sequence	205	gi|6997871|emb|AL133391.5|Human DNA sequence from clone RP11-22C13 on chromosome 9q21.31-22.1 Contains a ribosomal protein S6 (RPS6) pseudogene, complete sequence	AL133391	6.64468e-96	100	358.353	198	198
STCE096C	1	membrane associated salt-inducible expressed	606	gi|225429730|ref|XP_002280337.1|PREDICTED: hypothetical protein [Vitis vinifera]	XP_002280337	1.04981e-31	58	116.701	92	54
STCE098C	1	acyl carrier protein	555	gi|76573351|gb|ABA46780.1|unknown [Solanum tuberosum] >gi|82621180|gb|ABB86278.1| putative acyl carrier protein-like [Solanum tuberosum]	ABA46780	8.78054e-29	91	130.183	118	108
STCE103C	1	fs434897 normalized full-length tobacco cdna library nicotiana tabacum cdna clone tbk02gr0094_3_c06 5 mrna	481	gi|254662238|dbj|FS434897.1|FS434897 normalized full-length tobacco cDNA library Nicotiana tabacum cDNA clone TBK02GR0094_3_C06 5', mRNA sequence.	FS434897	4.90928e-103	94	383.6	273	257
STCE104C	1	bp532033 mat005 nicotiana tabacum cdna clone mrna	483	gi|52835760|dbj|BP532033.1|BP532033 MAT005 Nicotiana tabacum cDNA clone BY26197, mRNA sequence.	BP532033	3.33444e-29	100	138.342	76	76
STCE107C	1	kr3b nicotiana tabacum cdna clone mrna	315	gi|94330533|gb|EB684135.1|KR3B.114I17F.060119T7 KR3B Nicotiana tabacum cDNA clone KR3B.114I17, mRNA sequence.	EB684135	1.82649e-36	93	161.786	92	86
STCE115C	1	ubiquitin family protein	377	gi|224127927|ref|XP_002320198.1|predicted protein [Populus trichocarpa] >gi|222860971|gb|EEE98513.1| predicted protein [Populus trichocarpa]	XP_002320198	4.00302e-12	92	74.3294	56	52
STCE116C	1	protein	397	gi|255539152|ref|XP_002510641.1|conserved hypothetical protein [Ricinus communis] >gi|223551342|gb|EEF52828.1| conserved hypothetical protein [Ricinus communis]	XP_002510641	1.74052e-23	100	112.079	47	47
STCE117C	1	60s ribosomal protein l34	690	gi|730558|sp|P41098.1|RL34_TOBACRecName: Full=60S ribosomal protein L34 >gi|436030|gb|AAA57158.1| 60S ribosomal protein L34 [Nicotiana tabacum] >gi|436032|gb|AAA57159.1| 60S ribosomal protein L34 [Nicotiana tabacum]	P41098	2.0574e-46	98	189.504	95	94
STCE120C	1	protein	714	gi|255579529|ref|XP_002530607.1|nuclear protein skip, putative [Ricinus communis] >gi|223529855|gb|EEF31787.1| nuclear protein skip, putative [Ricinus communis]	XP_002530607	6.1396e-65	83	251.136	188	157
STCE121C	1	pit1 [Nicotiana tabacum]	531	gi|676882|dbj|BAA06149.1|pit1 [Nicotiana tabacum] >gi|1094817|prf||2106387A Al-induced protein	BAA06149	6.81067e-09	71	63.929	77	55
STCE123C	1	novel protein chromosome 1 open reading frame 91	726	gi|225445158|ref|XP_002284070.1|PREDICTED: hypothetical protein [Vitis vinifera]	XP_002284070	1.80867e-35	83	153.295	136	113
STCE127C	1	60s ribosomal protein l27	461	gi|225423704|ref|XP_002277425.1|PREDICTED: hypothetical protein [Vitis vinifera] >gi|157338639|emb|CAO41990.1| unnamed protein product [Vitis vinifera]	XP_002277425	2.70258e-29	91	131.339	86	79
STCE132C	1	protein	828	gi|225459507|ref|XP_002284432.1|PREDICTED: hypothetical protein [Vitis vinifera]	XP_002284432	8.74417e-59	89	231.106	263	235
STCE133C	1	protein	598	gi|224132916|ref|XP_002327911.1|predicted protein [Populus trichocarpa] >gi|222837320|gb|EEE75699.1| predicted protein [Populus trichocarpa]	XP_002327911	1.41978e-33	85	146.362	118	101
STCE134C	1	transmembrane protein	518	gi|225423915|ref|XP_002281939.1|PREDICTED: hypothetical protein [Vitis vinifera]	XP_002281939	2.79497e-70	90	267.7	172	156
STCE138C	1	human dna sequence from clone rp11-223f20 on chromosome 13 contains a novel heterogeneous nuclear ribonucleoprotein family a protein and a novel complete sequence	222	gi|12956916|emb|AL354775.12|Human DNA sequence from clone RP11-223F20 on chromosome 13 Contains a novel heterogeneous nuclear ribonucleoprotein family A protein and a novel gene, complete sequence	AL354775	5.25551e-104	99	385.404	216	215
STCE141C	1	---NA---	547
STCE144C	1	60s ribosomal protein	292	gi|2500355|sp|Q40592.1|RL10_TOBACRecName: Full=60S ribosomal protein L10; AltName: Full=QM protein homolog >gi|473104|emb|CAA78461.1| HOMOLOGIE with Human WILM's tumor-related protein HUMQM [Nicotiana tabacum]	Q40592	1.74147e-15	97	85.5001	41	40
STCE145C	1	anther-specific proline-rich protein apg	649	gi|224135735|ref|XP_002327291.1|predicted protein [Populus trichocarpa] >gi|222835661|gb|EEE74096.1| predicted protein [Populus trichocarpa]	XP_002327291	6.19118e-31	78	137.887	152	120
STCE147C	1	am824125 cold overnight library nicotiana tabacum cdna clone mrna	492	gi|156698079|emb|AM824125.1|AM824125 COL, cold overnight library Nicotiana tabacum cDNA clone nt006100086, mRNA sequence.	AM824125	4.40873e-110	89	407.044	305	274
STCE151C	1	am785304 cold overnight library nicotiana tabacum cdna clone mrna	117	gi|156639189|emb|AM785304.1|AM785304 COL, cold overnight library Nicotiana tabacum cDNA clone nt006020023, mRNA sequence.	AM785304	3.25122e-27	96	129.325	79	76
STCE152C	1	nucleoside diphosphate kinase	316	gi|75283426|sp|Q56E62.1|NDK1_TOBACRecName: Full=Nucleoside diphosphate kinase 1; AltName: Full=Nucleoside diphosphate kinase I; Short=NDP kinase I; Short=NDPK I; Short=NDK I >gi|62114996|gb|AAX63738.1| nucleoside diphosphate kinase [Nicotiana tabacum]	Q56E62	1.25259e-21	100	105.916	49	49
STCE160C	1	nicotiana tabacum mitochondrial complete genome	225	gi|56806513|dbj|BA000042.1|Nicotiana tabacum mitochondrial DNA, complete genome	BA000042	2.42621e-89	96	336.713	217	210
STCE161C	1	bp530585 mat005 nicotiana tabacum cdna clone mrna	630	gi|52834312|dbj|BP530585.1|BP530585 MAT005 Nicotiana tabacum cDNA clone BY22222, mRNA sequence.	BP530585	3.16044e-132	67	480.982	305	205
STCE162C	1	gag pol polyprotein	620	gi|48057665|gb|AAT39964.1|Putative gag polyprotein, identical [Solanum demissum]	AAT39964	1.01129e-40	66	170.244	188	125
STCE163C	1	kr2b nicotiana tabacum cdna clone mrna	230	gi|52835751|dbj|BP532024.1|BP532024 MAT005 Nicotiana tabacum cDNA clone BY26186, mRNA sequence.	BP532024	4.45544e-112	100	412.454	228	228
STCE167C	1	eukaryotic peptide chain release factor subunit 1-1	283	gi|242038419|ref|XP_002466604.1|hypothetical protein SORBIDRAFT_01g010860 [Sorghum bicolor] >gi|241920458|gb|EER93602.1| hypothetical protein SORBIDRAFT_01g010860 [Sorghum bicolor]	XP_002466604	1.75232e-31	97	138.658	74	72
STCE177C	1	hypothetical protein [Nicotiana benthamiana]	260	gi|111073735|dbj|BAF02556.1|hypothetical protein [Nicotiana benthamiana]	BAF02556	1.09145e-25	88	119.398	81	72
STCE178C	1	ef-hand containing	802	gi|228481109|gb|ACQ42253.1|SnRK2 calcium sensor [Nicotiana plumbaginifolia]	ACQ42253	2.54082e-108	98	395.586	208	204
STCE179C	1	tt-04_o14 k326 late senescent leaf library nicotiana tabacum mrna	639	gi|190144097|gb|FG643491.1|TT-04_O14 K326 late senescent leaf library Nicotiana tabacum cDNA, mRNA sequence.	FG643491	0	95	850.673	544	517
STCE183C	1	nicotiana tabacum mitochondrial complete genome	208	gi|56806513|dbj|BA000042.1|Nicotiana tabacum mitochondrial DNA, complete genome	BA000042	1.8175e-52	100	214.084	118	118
STCE184C	1	bp130094 mat001 nicotiana tabacum cdna clone mrna	377	gi|32872979|dbj|BP130094.1|BP130094 MAT001 Nicotiana tabacum cDNA clone BY2019, mRNA sequence.	BP130094	9.4694e-73	78	282.612	363	286
STCE186C	1	kf8 nicotiana tabacum cdna clone mrna	388	gi|92014949|gb|EB427856.1|KF8B.100F05F.051010T7 KF8 Nicotiana tabacum cDNA clone KF8B.100F05, mRNA sequence.	EB427856	0	100	695.583	385	385
STCE191C	1	small gtp-binding protein	706	gi|224126375|ref|XP_002329538.1|predicted protein [Populus trichocarpa] >gi|222870247|gb|EEF07378.1| predicted protein [Populus trichocarpa]	XP_002329538	8.44432e-67	96	257.299	150	145
STCE192C	1	unknown [Glycine max]	369	gi|255642117|gb|ACU21324.1|unknown [Glycine max]	ACU21324	9.30231e-09	88	63.1586	34	30
STCE193C	1	agn_rnc nicotiana tabacum cdna 3 mrna	518	gi|190724036|gb|FG177027.1|AGN_RNC119xo12r1.ab1 AGN_RNC Nicotiana tabacum cDNA 3', mRNA sequence.	FG177027	5.68654e-71	92	277.202	192	177
STCE194C	1	cirkl001h11 cichorium intybus cdna 3 mrna	388	gi|218987134|gb|FL676632.1|CIRKL001H11 CiRK Cichorium intybus cDNA 3', mRNA sequence.	FL676632	5.75147e-158	99	565.741	318	317
STCE196C	1	flavonoid 3 5 -hydroxylase-like protein	688	gi|255537051|ref|XP_002509592.1|cytochrome P450, putative [Ricinus communis] >gi|223549491|gb|EEF50979.1| cytochrome P450, putative [Ricinus communis]	XP_002509592	4.53665e-46	88	188.348	179	159
STCE198C	1	protein	682	gi|225440338|ref|XP_002270073.1|PREDICTED: hypothetical protein [Vitis vinifera] >gi|157345939|emb|CAO15636.1| unnamed protein product [Vitis vinifera]	XP_002270073	4.09166e-100	98	367.851	209	205
STCE201C	1	porin voltage-dependent anion-selective channel protein	466	gi|161788872|dbj|BAF95070.1|voltage-dependent anion channel [Nicotiana tabacum]	BAF95070	2.95232e-31	100	137.887	130	130
STCE202C	1	protein	828	gi|225426621|ref|XP_002280827.1|PREDICTED: hypothetical protein [Vitis vinifera]	XP_002280827	6.86445e-88	91	327.791	180	165
STCE204C	1	heme-binding protein 2	287	gi|225456963|ref|XP_002281829.1|PREDICTED: hypothetical protein [Vitis vinifera]	XP_002281829	2.62121e-11	76	71.633	50	38
STCE205C	1	bhlh transcription factor	765	gi|77999289|gb|ABB16991.1|unknown [Solanum tuberosum]	ABB16991	1.38055e-44	95	183.726	101	96
STCE210C	1	protein	439	gi|225446809|ref|XP_002279162.1|PREDICTED: hypothetical protein [Vitis vinifera]	XP_002279162	2.60822e-27	91	124.79	90	82
STCE213C	1	populus trichocarpa mrna	575	gi|3851529|gb|AF065435.1|AF065435Glycine max nodulin mRNA, complete cds	AF065435	4.62432e-72	72	280.808	517	374
STCE217C	1	tyrosyl-trna synthetase	545	gi|1841468|emb|CAA71881.1|Tyrosyl-tRNA synthetase [Nicotiana tabacum]	CAA71881	9.298e-41	97	169.859	85	83
STCE218C	1	initiation factor	244	gi|225457331|ref|XP_002284583.1|PREDICTED: hypothetical protein [Vitis vinifera] >gi|147778228|emb|CAN69723.1| hypothetical protein [Vitis vinifera] >gi|157342390|emb|CAO64503.1| unnamed protein product [Vitis vinifera]	XP_002284583	1.89289e-14	100	82.0333	60	60
STCE220C	1	protein	637	gi|114208|sp|P25317.1|GSTXA_TOBACRecName: Full=Probable glutathione S-transferase parA; AltName: Full=Auxin-regulated protein parA; AltName: Full=STR246C protein >gi|170283|gb|AAA67894.1| par peptide >gi|530740|emb|CAA56790.1| STR246C [Nicotiana tabacum]	P25317	1.87603e-69	93	265.774	147	138
STCE228C	1	ketol-acid reductoisomerase	675	gi|193290660|gb|ACF17638.1|putative ketol-acid reductoisomerase [Capsicum annuum]	ACF17638	5.46407e-65	95	251.136	223	214
STCE229C	1	protein	828	gi|225424815|ref|XP_002267988.1|PREDICTED: hypothetical protein [Vitis vinifera] >gi|157350865|emb|CAO40980.1| unnamed protein product [Vitis vinifera]	XP_002267988	5.25592e-88	89	328.176	232	207
STCE230C	1	cho_sl nicotiana tabacum mrna	348	gi|254651549|dbj|FS382351.1|FS382351 normalized full-length tobacco cDNA library Nicotiana tabacum cDNA clone TBK01A01NGRL0027_3_F07 5', mRNA sequence.	FS382351	7.56202e-175	99	621.645	347	346
STCE231C	1	cho_sl nicotiana tabacum mrna	239	gi|123222710|gb|EH622517.1|CHO_SL024xo11f1.ab1 CHO_SL Nicotiana tabacum cDNA, mRNA sequence.	EH622517	8.42553e-109	99	401.634	225	224
STCE232C	1	pollen-specific protein c13	739	gi|6561156|gb|AAF16869.1|AF109693_1allergen-like protein BRSn20 [Sambucus nigra]	AAF16869	4.93434e-36	77	155.221	135	105
STCE233C	1	cho_sl nicotiana tabacum mrna	213	gi|190795030|gb|FG173107.1|AGN_RNC126xi03f1.ab1 AGN_RNC Nicotiana tabacum cDNA 5', mRNA sequence.	FG173107	4.34833e-99	100	369.174	204	204
STCE236C	1	protein	424	gi|242080103|ref|XP_002444820.1|hypothetical protein SORBIDRAFT_07g028570 [Sorghum bicolor] >gi|241941170|gb|EES14315.1| hypothetical protein SORBIDRAFT_07g028570 [Sorghum bicolor]	XP_002444820	2.55172e-67	97	257.684	141	137
STCE237C	1	protein	579	gi|224067878|ref|XP_002302578.1|predicted protein [Populus trichocarpa] >gi|222844304|gb|EEE81851.1| predicted protein [Populus trichocarpa]	XP_002302578	1.16182e-21	61	106.686	168	103
STCE238C	1	protein	349	gi|238011870|gb|ACR36970.1|unknown [Zea mays]	ACR36970	6.1573e-29	97	130.183	76	74
STCE239C	1	developing tubers solanum tuberosum cdna clone 25612 5 mrna	456	gi|94324904|gb|EB678506.1|KG9B.104L16F.060120T7 KG9B Nicotiana tabacum cDNA clone KG9B.104L16, mRNA sequence.	EB678506	3.11692e-143	97	517.05	351	342
STCE240C	1	conserved hypothetical protein [Ricinus communis]	586	gi|255543901|ref|XP_002513013.1|conserved hypothetical protein [Ricinus communis] >gi|223548024|gb|EEF49516.1| conserved hypothetical protein [Ricinus communis]	XP_002513013	7.53945e-08	90	60.8474	53	48
STCE241C	1	protein	350	gi|255580012|ref|XP_002530840.1|Pre-mRNA branch site protein p14, putative [Ricinus communis] >gi|223529604|gb|EEF31553.1| Pre-mRNA branch site protein p14, putative [Ricinus communis]	XP_002530840	6.6091e-15	98	83.5741	66	65
STCE242C	1	nicotiana tabacum mitochondrial complete genome	436	gi|56806513|dbj|BA000042.1|Nicotiana tabacum mitochondrial DNA, complete genome	BA000042	0	97	729.847	436	427
STCE243C	1	auxin-induced mrna	460	gi|19794|emb|X56264.1|N.tabacum auxin-induced mRNA (pCNT110)	X56264	1.04458e-34	79	156.376	262	209
STCE245C	1	akin gamma	606	gi|255540259|ref|XP_002511194.1|AMP-activated protein kinase, gamma regulatory subunit, putative [Ricinus communis] >gi|223550309|gb|EEF51796.1| AMP-activated protein kinase, gamma regulatory subunit, putative [Ricinus communis]	XP_002511194	6.39657e-53	92	210.69	127	118
STCE246C	1	heat shock	576	gi|33326375|gb|AAQ08597.1|heat shock protein [Hevea brasiliensis]	AAQ08597	1.49367e-21	99	106.301	174	173
STCE247C	1	ex_010d09 ornamental tobacco stage 12 floral nectary cdna library nicotiana langsdorffii x nicotiana sanderae cdna clone x_clone 010d09 up	120	gi|94456345|gb|EB692220.1|NecGex_010D09 Ornamental tobacco (LxS8) Stage 12 Floral nectary cDNA library Nicotiana langsdorffii x Nicotiana sanderae cDNA clone NecGEx_Clone 010D09 similar to UP|UFD1_HUMAN (Q92890) Ubiquitin fusion degradation protein 1 homolog (UB fusion protein 1), mRNA sequence.	EB692220	3.59532e-33	93	149.163	102	95
STCE248C	1	rad23-like protein	1038	gi|255543415|ref|XP_002512770.1|uv excision repair protein rad23, putative [Ricinus communis] >gi|223547781|gb|EEF49273.1| uv excision repair protein rad23, putative [Ricinus communis]	XP_002512770	4.36061e-99	77	365.54	311	240
STCE252C	1	protease inhibitor seed storage lipid transfer protein family protein	864	gi|225447741|ref|XP_002263068.1|PREDICTED: hypothetical protein [Vitis vinifera]	XP_002263068	1.57125e-45	71	187.193	184	132
STCE254C	1	hypothetical protein NitaMp098 [Nicotiana tabacum]	365	gi|57013964|ref|YP_173436.1|hypothetical protein NitaMp098 [Nicotiana tabacum] >gi|56806600|dbj|BAD83501.1| hypothetical protein [Nicotiana tabacum]	YP_173436	2.54859e-11	92	71.633	39	36
STCE256C	1	histone h2a	278	gi|255637355|gb|ACU19007.1|unknown [Glycine max]	ACU19007	1.95627e-11	95	72.0182	49	47
STCE257C	1	am781691 cold overnight library nicotiana tabacum cdna clone mrna	147	gi|156637690|emb|AM781691.1|AM781691 COL, cold overnight library Nicotiana tabacum cDNA clone nt006088017, mRNA sequence.	AM781691	4.40458e-65	100	255.561	141	141
STCE261C	1	60s ribosomal protein l24	652	gi|217071116|gb|ACJ83918.1|unknown [Medicago truncatula]	ACJ83918	8.9825e-54	96	213.772	113	109
STCE265C	1	sll1 protein	558	gi|224145162|ref|XP_002325548.1|predicted protein [Populus trichocarpa] >gi|118481348|gb|ABK92617.1| unknown [Populus trichocarpa] >gi|222862423|gb|EEE99929.1| predicted protein [Populus trichocarpa]	XP_002325548	2.7774e-30	83	135.191	97	81
STCE271C	1	40s ribosomal protein s11	335	gi|255583494|ref|XP_002532505.1|40S ribosomal protein S11, putative [Ricinus communis] >gi|223527780|gb|EEF29881.1| 40S ribosomal protein S11, putative [Ricinus communis]	XP_002532505	6.70374e-28	100	126.716	60	60
STCE273C	1	acireductone dioxygenase	737	gi|147858661|emb|CAN80823.1|hypothetical protein [Vitis vinifera]	CAN80823	8.20789e-92	97	340.502	171	167
STCE278C	1	protein	293	gi|255537569|ref|XP_002509851.1|big map kinase/bmk, putative [Ricinus communis] >gi|223549750|gb|EEF51238.1| big map kinase/bmk, putative [Ricinus communis]	XP_002509851	5.376e-41	97	170.244	89	87
STCE279C	1	am827825 seedling sl nicotiana tabacum cdna clone mrna	286	gi|156687020|emb|AM827825.1|AM827825 seedling library, SL Nicotiana tabacum cDNA clone nt002006092, mRNA sequence.	AM827825	8.49424e-129	99	468.359	264	262
STCE280C	1	ct099	415	gi|255645421|gb|ACU23206.1|unknown [Glycine max]	ACU23206	4.19135e-14	75	80.8777	56	42
STCE281C	1	pes854 petunia embryosac smart cdna library petunia x hybrida cdna clone pes854 5 protein mrna	447	gi|87150799|gb|DY395410.1|PES854 Petunia embryosac SMART cDNA library Petunia x hybrida cDNA clone PES854 5' similar to putative protein At4g37720, mRNA sequence.	DY395410	1.06748e-85	85	325.893	284	244
STCE282C	1	clathrin assembly protein ap19 homolog	429	gi|157355619|emb|CAO49436.1|unnamed protein product [Vitis vinifera]	CAO49436	2.48494e-14	98	81.6481	60	59
STCE283C	1	nicotiana tabacum mitochondrial complete genome	317	gi|56806513|dbj|BA000042.1|Nicotiana tabacum mitochondrial DNA, complete genome	BA000042	1.8589e-124	98	453.932	263	259
STCE284C	1	agn_pnl nicotiana tabacum cdna 3 mrna	306	gi|190856476|gb|FG193617.1|AGN_PNL220cr1_h2.trimmed.seq AGN_PNL Nicotiana tabacum cDNA 3', mRNA sequence.	FG193617	9.1331e-91	100	342.123	295	295
STCE287C	1	gcn5-related n-acetyltransferase family protein	226	gi|225446926|ref|XP_002267085.1|PREDICTED: hypothetical protein [Vitis vinifera] >gi|157348874|emb|CAO23952.1| unnamed protein product [Vitis vinifera]	XP_002267085	5.62181e-14	88	80.4925	60	53
STCE288C	1	PREDICTED: hypothetical protein isoform 2 [Vitis vinifera]	377	gi|225454121|ref|XP_002269796.1|PREDICTED: hypothetical protein isoform 2 [Vitis vinifera]	XP_002269796	2.9687e-07	75	58.151	41	31
STCE292C	1	atpase subunit 1	275	gi|1421799|gb|AAB03873.1|F1-ATPase alpha subunit [Petunia axillaris subsp. parodii] >gi|1421801|gb|AAB03874.1| F1-ATPase alpha subunit [Petunia axillaris subsp. parodii]	AAB03873	4.34342e-35	97	150.599	78	76
STCE294C	1	histone h4	660	gi|260766929|gb|ACX50406.1|histone H4 [Eriobotrya japonica]	ACX50406	1.54295e-32	93	143.28	79	74
STCE295C	1	gamma 1	139	gi|253760001|ref|XP_002488959.1|hypothetical protein SORBIDRAFT_1180s002020 [Sorghum bicolor] >gi|241947001|gb|EES20146.1| hypothetical protein SORBIDRAFT_1180s002020 [Sorghum bicolor]	XP_002488959	2.81019e-18	100	94.7449	44	44
STCE296C	1	rare cold inducible protein	533	gi|24745954|dbj|BAC23051.1|low temperature and salt responsive protein [Solanum tuberosum]	BAC23051	8.0452e-10	87	67.0106	56	49
STCE297C	1	---NA---	293
STCE299C	1	cysteine protease	560	gi|2414570|emb|CAB16317.1|cysteine proteinase precursor [Nicotiana tabacum]	CAB16317	3.37943e-44	98	181.415	136	134
STCE300C	1	atp-citrate expressed	598	gi|255543008|ref|XP_002512567.1|ATP-citrate synthase, putative [Ricinus communis] >gi|223548528|gb|EEF50019.1| ATP-citrate synthase, putative [Ricinus communis]	XP_002512567	4.05498e-97	98	357.451	199	196
STCE302C	1	tubulin alpha	574	gi|224284903|gb|ACN40181.1|unknown [Picea sitchensis] >gi|224286262|gb|ACN40840.1| unknown [Picea sitchensis]	ACN40181	3.02971e-59	99	231.491	113	112
STCE303C	1	am819785 cold overnight library nicotiana tabacum cdna clone mrna	387	gi|156689289|emb|AM819785.1|AM819785 COL, cold overnight library Nicotiana tabacum cDNA clone nt006071083, mRNA sequence.	AM819785	0	97	648.696	379	371
STCE308C	1	isoamyl acetate-hydrolyzing	579	gi|79530356|ref|NP_199404.3|carboxylesterase/ hydrolase/ hydrolase, acting on ester bonds [Arabidopsis thaliana] >gi|75127073|sp|Q6NMR9.1|GDL84_ARATH RecName: Full=GDSL esterase/lipase At5g45920 >gi|38454102|gb|AAR20745.1| At5g45920 [Arabidopsis thaliana] >gi|44022121|gb|AAS46640.1| At5g45920 [Arabidopsis thaliana]	NP_199404	3.85868e-25	79	118.242	142	113
STCE309C	1	am816511 cold overnight library nicotiana tabacum cdna clone mrna	178	gi|156698410|emb|AM816511.1|AM816511 COL, cold overnight library Nicotiana tabacum cDNA clone nt006077004, mRNA sequence.	AM816511	1.30708e-47	85	197.854	174	148
STCE310C	1	kr3b nicotiana tabacum cdna clone mrna	233	gi|94330369|gb|EB683971.1|KR3B.114A06F.060119T7 KR3B Nicotiana tabacum cDNA clone KR3B.114A06, mRNA sequence.	EB683971	8.73268e-115	100	421.471	233	233
STCE311C	1	cho_sl nicotiana tabacum mrna	412	gi|224708281|gb|FG625997.1|TOBESTR055C01 TOBEST cDNA library 1 Nicotiana tabacum cDNA 5', mRNA sequence.	FG625997	4.419e-166	86	592.791	466	405
STCE313C	1	kr2b nicotiana tabacum cdna clone mrna	203	gi|92035223|gb|EB446928.1|KR2B.113E15F.060128T7 KR2B Nicotiana tabacum cDNA clone KR2B.113E15, mRNA sequence.	EB446928	5.01025e-60	89	239.331	179	161
STCE314C	1	defective in sister chromatid cohesion 1 homolog ( cerevisiae)	440	gi|224055545|ref|XP_002298532.1|predicted protein [Populus trichocarpa] >gi|222845790|gb|EEE83337.1| predicted protein [Populus trichocarpa]	XP_002298532	3.52512e-24	79	114.39	134	107
STCE315C	1	40s ribosomal protein s19	488	gi|82623403|gb|ABB87116.1|40S ribosomal protein S19-like [Solanum tuberosum]	ABB87116	6.14875e-29	96	130.183	88	85
STCE321C	1	phosphoenolpyruvate carboxylase	571	gi|20152209|dbj|BAB89366.1|phosphoenolpyruvate carboxylase [Nicotiana sylvestris]	BAB89366	1.296e-54	100	216.083	154	154
STCE323C	1	zinc finger	878	gi|225443207|ref|XP_002270687.1|PREDICTED: hypothetical protein [Vitis vinifera] >gi|157348349|emb|CAO23136.1| unnamed protein product [Vitis vinifera]	XP_002270687	1.0099e-47	56	194.512	283	159
STCE324C	1	60s ribosomal protein l35a	386	gi|116782716|gb|ABK22625.1|unknown [Picea sitchensis] >gi|116793553|gb|ABK26787.1| unknown [Picea sitchensis]	ABK22625	3.83072e-07	93	57.7658	88	82
STCE327C	1	glutathione s-transferase	496	gi|232202|sp|P30109.1|GSTF1_TOBACRecName: Full=Glutathione S-transferase PARB; AltName: Full=GST class-phi >gi|218294|dbj|BAA01394.1| glutathione S-transferase [Nicotiana tabacum]	P30109	1.40126e-17	100	92.4337	43	43
STCE331C	1	glyceraldehyde-3-phosphate dehydrogenase	493	gi|18072805|emb|CAC80377.1|glyceraldehyde-3-phosphate dehydrogenase [Capsicum annuum] >gi|26986729|emb|CAC88118.1| glyceraldehyde-3-phosphate dehydrogenase [Capsicum annuum]	CAC80377	1.59583e-45	91	185.267	123	113
STCE332C	1	agn_pnl nicotiana tabacum cdna 5 mrna	281	gi|190875239|gb|FG182563.1|AGN_PNL205cf1_g11.trimmed.seq AGN_PNL Nicotiana tabacum cDNA 5', mRNA sequence.	FG182563	5.62967e-55	93	223.101	148	139
STCE338C	1	---NA---	415
STCE339C	1	ubiquitin fusion protein	577	gi|225440831|ref|XP_002282071.1|PREDICTED: similar to ubiquitin fusion protein [Vitis vinifera] >gi|255578906|ref|XP_002530306.1| ubiquitin, putative [Ricinus communis] >gi|255578975|ref|XP_002530340.1| ubiquitin, putative [Ricinus communis] >gi|71040673|gb|AAZ20285.1| ubiquitin fusion protein [Arachis hypogaea] >gi|147769165|emb|CAN60770.1| hypothetical protein [Vitis vinifera] >gi|148908659|gb|…	XP_002282071	1.37871e-67	100	259.225	128	128
STCE341C	1	solanum lycopersicum clone: htc in fruit	265	gi|439576|gb|U04632.1|NTU04632Nicotiana tabacum Wisconsin 38 vitronectin-like adhesion protein mRNA, complete cds	U04632	3.81002e-132	100	479.179	265	265
STCE342C	1	3-ketoacyl- thiolase	827	gi|147866537|emb|CAN81585.1|hypothetical protein [Vitis vinifera]	CAN81585	8.23564e-126	97	453.751	273	266
STCE344C	1	glutathione s-transferase	805	gi|148616162|gb|ABQ96852.1|glutathione S-transferase [Solanum commersonii]	ABQ96852	6.64718e-40	93	168.318	195	182
STCE351C	1	s-adenosylmethionine decarboxylase proenzyme	796	gi|3913423|sp|O04009.1|DCAM_TOBACRecName: Full=S-adenosylmethionine decarboxylase proenzyme; Short=AdoMetDC; Short=SAMDC; Contains: RecName: Full=S-adenosylmethionine decarboxylase alpha chain; Contains: RecName: Full=S-adenosylmethionine decarboxylase beta chain; Flags: Precursor >gi|1917013|gb|AAB51301.1| S-adenosylmethionine decarboxylase [Nicotiana tabacum]	O04009	1.60432e-30	95	137.117	67	64
STCE355C	1	polyubiquitin	680	gi|35187449|gb|AAQ84316.1|fiber polyubiquitin [Gossypium barbadense]	AAQ84316	2.87021e-61	54	198.749	111	60
STCE356C	1	protein	791	gi|83283955|gb|ABC01885.1|eukaryotic peptide chain release factor subunit 1-3-like protein [Solanum tuberosum]	ABC01885	1.61601e-67	97	259.996	256	250
STCE358C	1	protein	705	gi|225440262|ref|XP_002284022.1|PREDICTED: similar to splicing factor, putative [Vitis vinifera]	XP_002284022	6.39104e-107	99	390.578	200	198
STCE359C	1	non-symbiotic hemoglobin class 1	774	gi|27085253|gb|AAN85431.1|hemoglobin [Solanum tuberosum]	AAN85431	4.24992e-49	75	198.749	152	115
STCE360C	1	nucleic acid binding	789	gi|255558037|ref|XP_002520047.1|nucleic acid binding protein, putative [Ricinus communis] >gi|223540811|gb|EEF42371.1| nucleic acid binding protein, putative [Ricinus communis]	XP_002520047	4.28237e-44	90	182.185	232	210
STCE362C	1	---NA---	448
STCE363C	1	serine threonine kinase	603	gi|48209896|gb|AAT40490.1|EF hand family protein [Solanum demissum]	AAT40490	1.44409e-73	97	279.256	147	144
STCE364C	1	tt-47_b17 burley21 trichome library nicotiana tabacum mrna	399	gi|190140878|gb|FG640141.1|TT-47_B17 Burley21 trichome library Nicotiana tabacum cDNA, mRNA sequence.	FG640141	3.28888e-104	89	387.207	300	269
STCE365C	1	elongation factor 1	592	gi|175363751|gb|ACB72462.1|elongation factor 1 gamma-like protein [Nicotiana tabacum]	ACB72462	5.38369e-54	99	214.157	106	105
STCE370C	1	ks20011h08 ks20 capsicum annuum mrna	325	gi|224630059|gb|GD094372.1|KS20011H08 KS20 Capsicum annuum cDNA, mRNA sequence.	GD094372	5.77661e-81	81	309.662	324	263
STCE373C	1	serine acetyltransferase	184	gi|188025371|ref|ZP_02997469.1|hypothetical protein PROSTU_00116 [Providencia stuartii ATCC 25827] >gi|188025522|ref|ZP_02997540.1| hypothetical protein PROSTU_00710 [Providencia stuartii ATCC 25827] >gi|188025524|ref|ZP_02997542.1| hypothetical protein PROSTU_00714 [Providencia stuartii ATCC 25827] >gi|188025622|ref|ZP_02997593.1| hypothetical protein PROSTU_01088 [Providencia stuartii ATCC 2582…	ZP_02997469	8.18332e-13	86	76.6406	44	38
STCE375C	1	tt-03_p16 k326 trichome library nicotiana tabacum mrna	314	gi|190142336|gb|FG640595.1|TT-03_P16 K326 trichome library Nicotiana tabacum cDNA, mRNA sequence.	FG640595	3.98756e-146	98	526.067	298	295
STCE376C	1	auxin-induced protein	486	gi|255542972|ref|XP_002512549.1|Auxin-induced protein 5NG4, putative [Ricinus communis] >gi|223548510|gb|EEF50001.1| Auxin-induced protein 5NG4, putative [Ricinus communis]	XP_002512549	5.41161e-09	70	63.929	97	68
STCE377C	1	tt-20_e15 k326 early senescent leaf library nicotiana tabacum mrna	308	gi|190144648|gb|FG642571.1|TT-20_E15 K326 early senescent leaf library Nicotiana tabacum cDNA, mRNA sequence.	FG642571	8.04932e-136	98	491.803	302	298
STCE380C	1	am824976 diurnal library nicotiana tabacum cdna clone mrna	180	gi|156659802|emb|AM824976.1|AM824976 DL, diurnal library Nicotiana tabacum cDNA clone nt005079026, mRNA sequence.	AM824976	5.63503e-46	99	192.443	127	126
STCE381C	1	---NA---	231
STCE382C	1	bp136162 mat001 nicotiana tabacum cdna clone mrna	223	gi|32879047|dbj|BP136162.1|BP136162 MAT001 Nicotiana tabacum cDNA clone BY8741, mRNA sequence.	BP136162	1.71251e-85	100	324.089	179	179
STCE384C	1	am810987 diurnal library nicotiana tabacum cdna clone mrna	147	gi|156655136|emb|AM810987.1|AM810987 DL, diurnal library Nicotiana tabacum cDNA clone nt005195068, mRNA sequence.	AM810987	6.98573e-50	100	205.067	113	113
STCE385C	1	anthranilate n-benzoyltransferase	388	gi|27475616|emb|CAD47830.1|hydroxycinnamoyl transferase [Nicotiana tabacum]	CAD47830	1.09726e-46	100	189.119	89	89
STCE386C	1	60s ribosomal protein l35	465	gi|71535092|gb|AAZ32938.1|putative 60S ribosomal protein L35 [Rheum australe]	AAZ32938	7.2887e-22	97	106.686	82	80
STCE388C	1	---NA---	119
STCE389C	1	---NA---	115
STCE408C	1	thioredoxin h-type	773	gi|257222628|gb|ACV52592.1|thioredoxin H-type 1 [Nicotiana benthamiana]	ACV52592	2.75797e-16	100	89.7373	101	101
STCE409C	1	ascorbate peroxidase	695	gi|1389654|dbj|BAA12918.1|cytosolic ascorbate peroxidase [Nicotiana tabacum]	BAA12918	5.76288e-97	100	357.451	192	192
STCE410C	1	60s ribosomal protein	499	gi|255555849|ref|XP_002518960.1|60S ribosomal protein L9, putative [Ricinus communis] >gi|223541947|gb|EEF43493.1| 60S ribosomal protein L9, putative [Ricinus communis]	XP_002518960	1.49071e-06	96	55.8398	83	80
STCE411C	1	lipoxygenase	797	gi|1407705|gb|AAB67865.1|lipoxygenase [Solanum tuberosum]	AAB67865	7.11844e-71	87	271.166	209	183
STCE412C	1	agn_rnc nicotiana tabacum cdna 3 mrna	296	gi|190845310|gb|FG166925.1|AGN_RNC008xi10r1.ab1 AGN_RNC Nicotiana tabacum cDNA 3', mRNA sequence.	FG166925	1.22757e-120	93	441.308	294	274
STCE413C	1	fs384842 normalized full-length tobacco cdna library nicotiana tabacum cdna clone tbk01a01ngrl0034_3_c12 5 mrna	354	gi|254614420|dbj|FS384842.1|FS384842 normalized full-length tobacco cDNA library Nicotiana tabacum cDNA clone TBK01A01NGRL0034_3_C12 5', mRNA sequence.	FS384842	3.51445e-84	93	320.483	217	202
STCE415C	1	1-deoxy-d-xylulose 5-phosphate synthase	377	gi|11493204|emb|CAC17468.1|1-deoxy-D-xylulose 5-phosphate synthase [Nicotiana tabacum]	CAC17468	4.99386e-55	99	216.853	123	122
STCE416C	1	lycopersicon esculentum lateral suppressor orf1 and orf2	256	gi|13620223|emb|AJ303345.1|Lycopersicon esculentum lateral suppressor gene, ORF1 and ORF2	AJ303345	5.1122e-29	79	136.539	191	151
STCE417C	1	---NA---	465
STCE420C	1	thylakoid lumenal 15 kda chloroplast	741	gi|255645177|gb|ACU23086.1|unknown [Glycine max]	ACU23086	1.69512e-68	93	263.077	141	132
STCE422C	1	histone h3	499	gi|195658747|gb|ACG48841.1|histone H3 [Zea mays]	ACG48841	8.96032e-36	100	152.91	78	78
