# Supplementary material for: Comparative Transcriptional Analysis Reveals Differential Gene Expression between Asymmetric and Symmetric Zygotic Divisions in Tobacco
Source: PLoS One. 2011 Nov 1;6(11):e27120. doi: 10.1371/journal.pone.0027120 (PMC3206072; doi:10.1371/journal.pone.0027120)
Supplement: Table S4 — Putative tobacco homologs of the Arabidopsis genes involved in regulating asymmetric cell division and embryo development. (XLS) [file pone.0027120.s007.xls]

## Sheet: Sheet1
ID	Chromosome Locus	Gene Symbol	BLAST e-Value/% Identity/% Similarity	Predicted Function
ZyAC22	At2g04030	EMB 1956	2e-18 53% 70%	Heat Shock Protein Hsp90
ZyAC27	At3g04400	EMB 2171	8e-55 94% 100%	Ribosomal Protein L17/L23
ZyAC17	At1g62750	SCO 1	1e-10 34% 52%	Plastid Elongation Factor G
ZyAC07	At5g55940	EMB 2731	3e-22 58% 74%	Unknown protein
ZyAC41	At3g52590	EMB 2167	8e-42 100% 100%	Ubiquition extension protein 1
ZyAC42	At1g02580	MEA	7e-06 33% 47%	SET Domain Polycomb Protein
ZyAC20	At5g10360	EMB 3010	2e-60 68% 91%	40S Ribosomal Protein S6
ZyAC50	At3g49660	AtMUT 11	3e-08 51% 68%	WD-40 repeat Protein
ZyA026C	At1g02780	EMB 2386	1e-41 87% 93%	Ribosomal Protein L19
ZyA040C	At2g18510	EMB 2444	2e-17 41% 63%	Spliceosome Associated Protein
ZyA081C	At5g18820	EMB 3007	2e-05 25% 39%	Chaperonin
ZyA084C	At3g57870	EMB 1637	9e-19 34% 50%	SUMO Conjugating Enzyme
ZyA102C	At3g54010	PAS 1	8e-08 33% 48%	Immunophilin-like FK506 Binding Protein
ZyA110C	At3g46560	EMB 2474	5e-43 79% 86%	Small Zinc Finger Protein
ZyA120C	At3g48930	EMB 1080	1e-31 90% 95%	Ribosomal Protein S11
ZyA122C	At5g27540	EMB 2473	4e-15 78% 92%	Unknown protein
ZyA124C	At5g27720	EMB 1644	1e-07 29% 52%	U6 snRNA Associated Protein
ZyA133C	At4g34620	SSR 16	1e-37 54% 76%	Mitochondrial Ribosomal Protein S16
ZyA296C	At3g20630	TTN 6	2e-09 35% 61%	UBP14 Deubiquitinating Enzyme
ZyA325C	At1g10510	EMB 2004	1e-07 30% 54%	Unknown protein
ATCEC23	At2g38020	VCL 1	1e-08 50% 63%	Vacuolar Protein Sorting 16
ATCEC28	At3g54010	PAS 1	8e-09 34% 48%	Immunophilin-like FK506 Binding Protein
ATCEC29	At2g01735	RIE 1	9e-08 63% 68%	RING-H2 Zinc-Finger Protein
ATCE109C	At1g02780	EMB 2386	4e-09 65% 79%	Ribosomal Protein L19
ATCE172C	At2g04030	EMB 1956	2e-20 53% 70%	Heat Shock Protein Hsp90
ATCE274C	At3g04400	EMB 2171	6e-25 100% 100%	Ribosomal Protein L17/L23
ZySC02	At1g02580	MEA	3e-05 36% 48%	SET Domain Polycomb Protein
ZySC21	At5g10360	EMB 3010	4e-45 93% 100%	40S Ribosomal Protein S6
ZySC01	At5g66055	EMB 2036	3e-15 41% 55%	Ankyrin repeat protein
ZySC26	At3g52590	EMB 2167	1e-41 98% 100%	Ubiquition extension protein 1
ZyS038C	At2g18390	TTN 5	1e-11 54% 76%	ARF-like GTPase
ZyS066C	At3g04400	EMB 2171	2e-24 100% 100%	Ribosomal Protein L17/L23
ZyS068C	At4g09980	EMB 1691	3e-05 27% 38%	DNA Methyltransferase
ZyS232C	At3g54010	PAS 1	1e-06 43% 60%	Immunophilin-like FK506 Binding Protein
ZyS263C	At1g60170	EMB 1220	4e-05 24% 42%	PRP31 Splicing Factor
ZyS287C	At3g52590	EMB 2167	5e-42 100% 100%	Ubiquition extension protein 1
ZyS333C	At3g48930	EMB 1080	2e-10 90% 95%	Ribosomal Protein S11
STCEC11	At4g32410	RSW 1	2e-81 51% 72%	Cellulose Synthase
STCEC34	At1g55600	MINI 3	9e-17 48% 70%	Transcription Factor
STCE055C	At3g13200	EMB 2769	7e-05 33% 50%	U5 Associated Protein
STCE071C	At1g62750	SCO 1	3e-12 36% 53%	Plastid Elongation Factor G
STCE096C	At4g33495	RPD 1	4e-10 30% 51%	Unknown protein
STCE132C	At5g10330	HISN 6A	1e-12 31% 52%	Histidinol Phosphate Aminotransferase
STCE162C	At1g21310	RSH	4e-08 39% 51%	Cell Wall Hydroxyproline-Rich Glycoprotein
STCE196C	At1g11680	EMB 1738	7e-13 27% 47%	Obtusifoliol 14-Alpha Demethylase
STCE246C	At2g04030	EMB 1956	5e-56 51% 74%	Heat Shock Protein Hsp90
STCE271C	At3g48930	EMB 1080	1e-31 90% 95%	Ribosomal Protein S11
STCE278C	AT2G43790	ATMPK6	7e-41 74% 86%	Mitogen-activated protein kinase 6
STCE339C	At3g52590	EMB 2167	6e-42 100% 100%	Ubiquition extension protein 1
STCE342C	At5g48230	EMB 1276	8e-39 34% 54%	Acetoacetyl-CoA thiolase 2
STCE363C	At5g27540	EMB 2473	1e-05 27% 43%	Unknown protein
STCE415C	At4g15560	CLA	8e-62 85% 91%	1-Deoxyxylulose 5-Phosphate Synthase
These sequences were identified by BLASTX search against Arabidopsis sequence database of genes involved in asymmetric cell division and embryogenesis.
