# Supplementary material for: Comparative Transcriptional Analysis Reveals Differential Gene Expression between Asymmetric and Symmetric Zygotic Divisions in Tobacco
Source: PLoS One. 2011 Nov 1;6(11):e27120. doi: 10.1371/journal.pone.0027120 (PMC3206072; doi:10.1371/journal.pone.0027120)
Supplement: Table S5 — Primer pairs for real-time PCR analysis. (XLS) [file pone.0027120.s008.xls]

## Sheet: Sheet1
ZyAC04	5'AATCTCGTGGCTTCTGACAAC 3'
	5'GCCTTACAACAATCTTTCCCT 3'
ZyAC50	5'CAGCCATCGCCACCCCAGTTG 3'
	5'CGAAACGACGGGCGGTGGTAC 3'
ZyA092C	5'TGCTCGTAAGGCGATGTTTCA 3'
	5'CAAGGCTTTCGTGCTTTGGAC 3'
ZyA110C	5'TGACCAGCTCCAAATCCGTGAC 3'
	5'GCTCAGCGAACCTCATACCAACG 3'
ZyA113C	5'ACATAACAAAGCATCCCAAAC 3'
	5'ATCGCTGACAGTAACCAATCT 3'
ZyA122C	5'ACCAAACAATAAAGCATCCCACA 3'
	5'GCAGGAAGAAGCCGTAAGCAA 3'
ZyA195C	5'GGACGGTGACATAACCAAGAG 3'
	5'CCGTCACCTCCAGACTCAACT 3'
ZyA233C	5'CGTAGCAGCACAAAGCCAATA 3'
	5'AGCCCAAACAATCTTCAACCA 3'
ZyA284C	5'CTTTTGGCTGGCGGCATAACTAC 3'
	5'GGGAAATTCGCCAACTGTCACC 3'
ATCEC09	5'CCGGGTGGCTCGCCTGAATG 3'
	5'GCCGAGGAGCCGAGTGACGTG 3'
ATCEC23	5'GGAGAGAGGGCATGCAGCGGCGTAT 3'
	5'CTGCGAGACCGGTTATCCTTCCCA 3'
ATCEC29	5'GGCGGGTAATTCAATCAGTAT 3'
	5'AGGTGGCTCAAGACTCGTCAA 3'
ATCEC33	5'CGGGGCTAGTTGATTCGGCAGG 3'
	5'GGACGGTGCGGCTGCTTTGTTG 3'
ATCE007C	5'GTCAGTTTGCGTCCAGCTCGG 3'
	5'TTGGAAAGAGCACACACTCAAAACAC 3'
ATCE105C	5'GGTGGTGGTGCATGGCCGTTCT 3'
	5'GCGCGTGCGGCCCAGAACATC 3'
ATCE280C	5'TGCTGTGGGGCAAAGTTCTGGCT 3'
	5'CCTTAAGGTGCGGTCGAGGGAGCTC 3'
ATCE290C	5'CGCCACGTGGACGCCGCCTCT 3'
	5'CCGGGGTCTTCCCTTTGATCATGTC 3'
ATCE373C	5'CGCCGTACAGATGACCAACCAC 3'
	5'CGGGCCACTTCTCACCAGCTTC 3'
ATCE381C	5'CCGACGATCCATTGGTGTTCCAGAG 3'
	5'GCACATTGGTCGCATCAATTTGGTG 3'
ATCE394C	5'AGCCAAGAGAGCAAGTTGCAGATGC 3'
	5'TGGGTCCAAGCATAGTGAGGCAACC 3'
ATCE419C	5'GCGCGCCTGCTGCCTTCCTTG 3'
	5'TGCCCGTTGCTGCGATGATCAT 3'
ZyS038C	5'GGGAGTTTCAGGCTTCCATCT 3'
	5'ACCAATAGTAGGAATGGTGGTGA 3'
ZyS081C	5'AAGCAGATCCATTCGTTCTAT 3'
	5'TCCAAAATCCCTTATTCTCAG 3'
ZyS099C	5'GGCAGCTACACTTCAACAACA 3'
	5'TCCAGCCTCAACAAGGTCTCA 3'
ZyS121C	5'TGATTTTCTGTGTTGTACGCGGG 3'
	5'TGTCCTGTCGTCCTGCCTTTGA 3'
ZyS320C	5'TCACCTCCAGACTCAACTTCG 3'
	5'GGGACGGTGACATAACCAAGA 3'
ZyS348C	5'TCCAAATCGGGCAGAGTCATC 3'
	5'TCACCACAGTGGCACAAGAGC 3'
STCEC02	5'GTGGAGCGGTAAAGGTGAAGA 3'
	5'TGTGAGGATGAGGAAGGGACT 3'
STCEC11	5'TAGTGCCCATCTTGCTGCTGT 3'
	5'GCTCCATTGTGGTATCGTGCT 3'
STCEC24	5'ATGCTTTCCTCGTATGCTCCT 3'
	5'CAAACTTATGGTCAATGCGTGA 3'
STCEC29	5'ATGAGTGTCGTTACCCTGTTT 3'
	5'GACATCCAAACCCATTTCAGT 3'
STCEC34	5'GCCCAACCTTATTTCCAACTC 3'
	5'CTACCACCCTGGACGACATAA 3'
STCEC35	5'GACATGGGCTTATCATGGGATG 3'
	5'ACAAAGGAAACACGGAACTGC 3'
STCE051C	5'AAGACGACTACAACCGATGAC 3'
	5'TGCAATTTCTTTGTCTGAGGG 3'
STCE055C	5'GCGCCACCATGCATGTCTTCG 3'
	5'CGAGCAGTGCGAGAACCTTGAAG 3'
STCE096C	5'GGCACCGATCAATGACCACCAG 3'
	5'TGGGGCTTTGGGAGGTTTATTTG 3'
STCE132C	5'TCCCAACTTTGACGGCCCTGAT 3'
	5'CGGTGCAGCCCGAAGTCACAG 3'
STCE193C	5'TCAAGTTGCTCAGCCTCAAAC 3'
	5'GACGAAACAAGAGTGCCAGAT 3'
STCE205C	5'AGGATACAAAGGAGGGTAAGGC 3'
	5'CACAGGACAAGAGGTCGCTAA 3'
STCE232C	5'TGGTATTGCTGGAGGATCTGA 3'
	5'TGGTAAACCGTGACTGTGGAG 3'
STCE281C	5'TGCCATTACAACCCCTTTCAC 3'
	5'ATTTGCCGCTCGTCCTGATTT 3'
